# Supplementary material for: Global, regional, and national burden of chlamydial infection: a systematic analysis of incidence, prevalence, deaths, and DALYs with projections to 2046
Source: Front Public Health. 2025 Oct 31;13:1674277. doi: 10.3389/fpubh.2025.1674277 (PMC12615392; doi:10.3389/fpubh.2025.1674277)
Supplement: SUPPLEMENTARY FIGURE S1 — Numbers and age-standardized rates of chlamydial infection related incidence, prevalence, deaths, and DALYs for both sex in 2021. Line graphs compare the burden between males (blue) and females (red) for (A) age-standardized incidence rate (ASIR, per 100,000 population), age-standardized prevalence rate (ASPR, per 100,000), age-standardized death rate (ASDR, per 100,000), and age-standardized DALYs rate (ASDAR, per 100,000). Bar charts compare the burden between males (blue) and females (red) for (B) incidence cases, prevalence cases, deaths cases, and DALYs cases. [file Data_Sheet_1.CSV]

	Number of incidence cases (95% UI) in 1990	The age-standardized incidence rate/100000 (95% UI) in 1990	Number of incidence cases (95% UI) in 2021	The age-standardized incidence rate/100000 (95% UI) in 2021	EAPC (95% CI)
Global	154090016 (111069834-219222918)	2908.75 (2127.95-4115.94)	235690238 (172881033-334690522)	2902.13 (2120.37-4111.26)	-0.15 (-0.27--0.04)
Sex
Female	68808730 (49596822-94050747)	2615.65 (1919.33-3592.54)	107669269 (79035231-149528358)	2681.59 (1960.59-3721.99)	-0.05 (-0.17-0.06)
Male	85281286 (60975578-123733711)	3193.23 (2315.42-4601.1)	128020969 (93708010-184663917)	3119.1 (2273.25-4491.59)	-0.23 (-0.34--0.11)
Age
10-14 years	320411 (158534-573286)	59.81 (29.59-107.02)	396874 (196278-707586)	59.53 (29.44-106.14)	-0.01 (-0.08-0.07)
15-19 years	6332267 (3286174-10318466)	1219.1 (632.66-1986.52)	7296676 (3707462-11992277)	1169.38 (594.16-1921.9)	-0.12 (-0.3-0.07)
20-24 years	20791678 (11895121-32394932)	4225.2 (2417.28-6583.16)	23950055 (13531722-37174865)	4010.67 (2266.02-6225.3)	-0.15 (-0.28--0.01)
25-29 years	32926843 (18782559-51908580)	7439.08 (4243.5-11727.58)	42360453 (24207979-66922425)	7199.96 (4114.6-11374.73)	-0.19 (-0.28--0.11)
30-34 years	32881740 (18850772-57164653)	8531.35 (4890.94-14831.69)	52273272 (29826803-91344422)	8647.64 (4934.29-15111.24)	-0.18 (-0.33--0.02)
35-39 years	27002753 (15512309-43621750)	7665.91 (4403.85-12383.94)	42621699 (24335900-69138899)	7599.26 (4338.99-12327.17)	-0.25 (-0.41--0.09)
40-44 years	17326917 (9960170-28636008)	6048.18 (3476.72-9995.76)	30919014 (17820210-51348565)	6180.7 (3562.26-10264.56)	-0.15 (-0.29--0.02)
45-49 years	9486333 (5042842-15989668)	4085.49 (2171.81-6886.3)	20379330 (10797948-34731919)	4303.93 (2280.43-7335.07)	0 (-0.14-0.14)
50-54 years	4876318 (2873121-7860396)	2293.97 (1351.6-3697.77)	10729864 (6328129-17312309)	2411.62 (1422.3-3891.08)	0.09 (-0.01-0.19)
55-59 years	1604914 (965341-2608888)	866.58 (521.24-1408.69)	3616413 (2178444-5870197)	913.86 (550.49-1483.39)	0.1 (0.07-0.13)
60-64 years	407973 (254993-622298)	254.02 (158.77-387.46)	837505 (524042-1277093)	261.68 (163.74-399.03)	0.09 (0.04-0.13)
65-69 years	121172 (67504-197000)	98.03 (54.61-159.37)	283374 (158292-463962)	102.73 (57.39-168.2)	0.06 (0.02-0.1)
70-74 years	10067 (5582-16549)	11.89 (6.59-19.55)	24372 (13375-39995)	11.84 (6.5-19.43)	-0.08 (-0.11--0.05)
75-79 years	599 (321-995)	0.97 (0.52-1.62)	1260 (674-2125)	0.96 (0.51-1.61)	-0.14 (-0.19--0.09)
80-84 years	30 (16-50)	0.09 (0.04-0.14)	75 (39-126)	0.09 (0.04-0.14)	-0.13 (-0.19--0.06)
85-89 years	1 (0-1)	0.01 (0-0.01)	3 (1-4)	0.01 (0-0.01)	-0.16 (-0.23--0.09)
90-94 years	0 (0-0)	0 (0-0)	0 (0-0)	0 (0-0)	-0.25 (-0.32--0.17)
95+ years	0 (0-0)	0 (0-0)	0 (0-0)	0 (0-0)	-0.4 (-0.45--0.34)
SDI region
High-middle SDI	37546059 (27070736-53974278)	3290.34 (2398.91-4708.56)	46451135 (34225521-66733414)	3333.76 (2429.72-4770.99)	-0.25 (-0.45--0.04)
High SDI	12064189 (8758723-17060598)	1260.19 (919.89-1770.02)	15902479 (11804453-22203971)	1455.48 (1064.37-2044.05)	0.42 (0.35-0.49)
Low-middle SDI	27208571 (19431742-38123492)	2608.66 (1901.76-3670.9)	51293343 (37020821-72126018)	2559.4 (1867.42-3600.22)	-0.09 (-0.14--0.04)
Low SDI	10456487 (7472950-14467240)	2498.24 (1817.16-3477.32)	25329923 (17941166-35083339)	2486.88 (1802.49-3499.93)	-0.01 (-0.06-0.04)
Middle SDI	66633555 (48044685-94666858)	3870.94 (2850.11-5502.67)	96480939 (71127295-137849180)	3654.96 (2669.45-5205.89)	-0.33 (-0.46--0.2)
GBD region
Advanced Health System	23150436 (16911248-32732887)	1650.38 (1208.73-2325.97)	25136024 (18645661-35302517)	1656.99 (1206.56-2334.2)	0.03 (0.02-0.05)
Africa	17226469 (12347639-23639407)	3175.54 (2326.87-4407.91)	38144939 (27093856-52776037)	2966.54 (2164.12-4145.45)	-0.18 (-0.23--0.13)
African Region	13015948 (9277206-17943918)	3028.14 (2201.37-4210.86)	30299561 (21452362-42033980)	2874.89 (2093.79-4030.16)	-0.1 (-0.17--0.04)
America	17415835 (12481044-24375236)	2370.11 (1732.26-3304)	28601751 (20847057-40116187)	2690.91 (1956.05-3765.5)	0.36 (0.28-0.44)
Andean Latin America	1004877 (715113-1401539)	2825.68 (2061.01-3961.01)	1946454 (1392127-2755138)	2746.52 (1980.29-3886.45)	0 (-0.07-0.08)
Asia	101596343 (73188535-145273874)	3207.6 (2348.07-4576.35)	151736746 (111893134-217570335)	3059.52 (2239.41-4380.61)	-0.38 (-0.55--0.21)
Australasia	226322 (164956-314321)	1033.67 (754.13-1426.58)	318638 (235690-442423)	1026.85 (749.39-1422.19)	0 (-0.15-0.14)
Basic Health System	97200541 (69926483-138902513)	4129.56 (3033.72-5861.96)	138321306 (102291395-197644801)	4111.53 (3005.66-5837.45)	-0.23 (-0.41--0.04)
Caribbean	1622295 (1145768-2268708)	4582.28 (3298.96-6447.53)	2208892 (1592381-3089550)	4492.95 (3234.6-6275.92)	-0.06 (-0.07--0.05)
Central Africa	1195358 (840858-1688040)	2163.8 (1576.15-3050.58)	3247362 (2299902-4567066)	2160.4 (1564.13-3052.03)	0.01 (0.01-0.02)
Central Asia	3488483 (2466186-4911688)	5203.28 (3778.74-7229.43)	5280810 (3849093-7430400)	5167.22 (3789.13-7148.15)	-0.02 (-0.03--0.01)
Central Europe	4245866 (3086858-6058735)	3305.91 (2383.17-4749.78)	3689783 (2717580-5232800)	3277.47 (2370.93-4658.93)	-0.02 (-0.03--0.02)
Central Latin America	6089737 (4368792-8465731)	3968.37 (2932.72-5510.96)	10720637 (7821908-14939207)	3980.8 (2903.76-5557.58)	0.11 (0.04-0.18)
Central Sub-Saharan Africa	966280 (682480-1379792)	2116.63 (1546.24-3009.63)	2586574 (1857232-3684186)	2122.1 (1544.49-3009.7)	0 (-0.01-0)
Commonwealth High Income	648186 (471676-892558)	545.54 (397.54-746.91)	841279 (623528-1162898)	580.77 (421.68-801.92)	0.06 (-0.04-0.17)
Commonwealth Low Income	4525067 (3226689-6171405)	2543.17 (1850.45-3518.26)	9896298 (7008831-13644397)	2582.22 (1870.72-3592.35)	0.05 (0.02-0.07)
Commonwealth Middle Income	22540479 (16104263-31909993)	2082.04 (1521.99-2968.64)	45783711 (33053973-65216091)	2067.47 (1504.28-2951.72)	-0.06 (-0.14-0.03)
East Asia	54176356 (39200244-77476614)	4105.34 (3014.94-5879.52)	65400881 (48124082-93816279)	4196.17 (3065.3-6036.85)	-0.38 (-0.71--0.05)
East Asia & Pacific - WB	76566595 (55283942-109682740)	3877.79 (2841.26-5539.49)	101398657 (74744751-145522609)	4042.09 (2946.42-5790.97)	-0.15 (-0.37-0.07)
Eastern Africa	4970557 (3550594-6773926)	3440.28 (2506.09-4750.38)	12022924 (8539491-16604718)	3327.59 (2439.96-4650.86)	-0.11 (-0.16--0.07)
Eastern Europe	8707648 (6352942-12564167)	3607.61 (2637.95-5171.35)	7810680 (5738402-11186390)	3599.35 (2631.31-5165.96)	0 (0-0.01)
Eastern Mediterranean Region	10753297 (7747460-14726194)	3289.82 (2421.93-4554.34)	24119674 (17521993-33786031)	3029.68 (2210.39-4222.34)	-0.27 (-0.32--0.23)
Eastern Sub-Saharan Africa	5232146 (3761856-7135416)	3340.69 (2430.9-4604.78)	12662164 (8941217-17461502)	3234.72 (2352.88-4525.8)	-0.12 (-0.14--0.09)
Europe	17486975 (12759269-24766116)	2088.25 (1523.52-2959.14)	16820562 (12422593-23770733)	2019.98 (1472.12-2872.2)	-0.04 (-0.07--0.02)
Europe & Central Asia - WB	19924773 (14470741-28311869)	2257.7 (1646.04-3201.24)	20871253 (15465360-29431643)	2308.89 (1682.62-3265.31)	0.13 (0.11-0.16)
European Region	20020607 (14540015-28448394)	2250.17 (1640.53-3190.05)	20993427 (15552163-29600708)	2292.23 (1670.51-3241.47)	0.12 (0.09-0.15)
High-income Asia Pacific	1949399 (1432339-2702776)	1033.74 (752.24-1451.46)	1825494 (1358452-2566205)	1057 (768.86-1500.37)	0.07 (0.04-0.09)
High-income North America	2067645 (1488210-2912666)	671.47 (487.94-931.71)	2611859 (1947192-3597153)	721.41 (525.84-1008.3)	-0.38 (-0.65--0.1)
Latin America & Caribbean - WB	15521203 (11080769-21767429)	3665.79 (2692.46-5138.12)	26134340 (19018000-36755011)	3682.61 (2678.53-5166.56)	0.01 (-0.04-0.06)
Limited Health System	30831215 (21922263-43113782)	2187.24 (1593.23-3083.61)	64886378 (46458310-91286061)	2192.98 (1595.24-3097.49)	-0.01 (-0.1-0.07)
Middle East & North Africa - WB	8023081 (5789469-10957359)	3446.4 (2556.78-4729.47)	16413756 (11917951-22919265)	3123.28 (2264.3-4333.76)	-0.24 (-0.28--0.2)
Minimal Health System	2726669 (1943860-3788995)	2481.08 (1802.01-3464.63)	7114112 (5036628-9875253)	2436.33 (1754.8-3406.08)	-0.08 (-0.1--0.07)
North Africa and Middle East	10729630 (7807982-14522004)	3472.05 (2574.35-4752.8)	21350904 (15557811-29791251)	3160.92 (2297.02-4380.5)	-0.22 (-0.25--0.19)
North America	2070578 (1490351-2916885)	672.42 (488.63-933.05)	2614198 (1948997-3600420)	722.06 (526.32-1009.22)	-0.38 (-0.65--0.11)
Northern Africa	4009450 (2903209-5409374)	3570.44 (2634.19-4868.05)	6789801 (4894324-9430289)	3121.73 (2252.07-4328.14)	-0.42 (-0.52--0.33)
Oceania	265327 (195609-347541)	4200.51 (3137.65-5516.57)	519116 (376190-710431)	3700.26 (2723.65-5040.62)	-0.43 (-0.5--0.35)
Region of the Americas	17415835 (12481044-24375236)	2370.11 (1732.26-3304)	28601751 (20847057-40116187)	2690.91 (1956.05-3765.5)	0.36 (0.28-0.44)
South-East Asia Region	30139395 (21495912-42881117)	2446.82 (1786.38-3484.41)	51304169 (37540603-73307062)	2274.01 (1668.47-3252.58)	-0.26 (-0.34--0.18)
South Asia	17457249 (12445065-24833160)	1747.73 (1275.1-2503.96)	34723127 (25044023-50002127)	1741.29 (1265.15-2500.83)	-0.1 (-0.25-0.04)
South Asia - WB	18495372 (13192686-26233671)	1805.59 (1315.55-2582.11)	36565245 (26384200-52489451)	1788.9 (1300.89-2567.64)	-0.12 (-0.26-0.02)
Southeast Asia	20784267 (14819027-29625148)	4603.9 (3370.52-6487.83)	34312080 (25056188-48946390)	4496.34 (3271.99-6394.22)	0.01 (-0.01-0.04)
Southern Africa	3674565 (2629048-5066721)	4417.05 (3217.82-6134.72)	7237216 (5191991-10075783)	4121.45 (3017.74-5720.41)	-0.3 (-0.43--0.16)
Southern Latin America	423277 (308913-583100)	870.3 (639.53-1198.72)	637724 (468907-890694)	885.13 (648.85-1239.64)	0.09 (0.08-0.11)
Southern Sub-Saharan Africa	2668805 (1905845-3684914)	5476.74 (3991.85-7573.06)	4710685 (3432865-6613932)	5392.48 (3961.57-7531.16)	-0.07 (-0.23-0.09)
Sub-Saharan Africa - WB	13237557 (9432820-18265059)	3069.29 (2232.36-4255.73)	31382464 (22287791-43522728)	2937.04 (2145.08-4115.89)	-0.11 (-0.17--0.05)
Tropical Latin America	6439295 (4583931-9138118)	4254.9 (3118.13-6023.48)	10698083 (7827699-15091572)	4265.3 (3095.08-6044.19)	-0.13 (-0.23--0.03)
Western Africa	3376539 (2373548-4677603)	2296.6 (1656.2-3207.84)	8847635 (6263753-12241345)	2320.94 (1680.71-3249.42)	0.27 (0.12-0.42)
Western Europe	1863899 (1369484-2532213)	459.14 (335.47-629.52)	1894200 (1424307-2572424)	452.06 (329.56-617.95)	-0.06 (-0.1--0.03)
Western Pacific Region	61088675 (44184832-87463360)	3706.99 (2712.64-5316.37)	78668764 (57959556-113027864)	3909.3 (2847.35-5623.18)	-0.21 (-0.5-0.07)
Western Sub-Saharan Africa	3681215 (2589140-5093728)	2268.14 (1635.46-3164.95)	9781454 (6924413-13504209)	2281.39 (1651.87-3186.03)	0.24 (0.1-0.37)
Country
Afghanistan	207180 (148907-275104)	2973.41 (2140.57-4124.39)	816519 (567835-1133155)	2964.86 (2115.33-4235.81)	0.04 (0.03-0.04)
Albania	114858 (78040-164329)	3355.38 (2360.12-4704.76)	88170 (63115-125568)	3302.58 (2335.78-4706.57)	-0.06 (-0.07--0.04)
Algeria	724928 (513472-995000)	3196.03 (2340.52-4385.83)	1297669 (932145-1825649)	2770.26 (1980.56-3835.37)	0 (-0.17-0.17)
American Samoa	1419 (996-1964)	2943.85 (2121.56-4086.15)	1365 (1003-1837)	2901.01 (2101.78-3978.4)	-0.01 (-0.03-0)
Andorra	240 (169-338)	362.05 (257.37-495.27)	330 (245-449)	358.56 (258.19-489.07)	-0.07 (-0.08--0.06)
Angola	193631 (134992-277006)	2213.09 (1584-3172.88)	585587 (416376-820877)	2146.29 (1552.51-2987.06)	-0.13 (-0.15--0.12)
Antigua and Barbuda	2920 (2047-4172)	4673.03 (3386.08-6516.28)	4606 (3405-6435)	4659.75 (3413.77-6488.99)	-0.02 (-0.03--0.01)
Argentina	273954 (202061-372362)	863.11 (637.8-1176.92)	428672 (315307-603658)	886.88 (648.54-1244.97)	0.15 (0.12-0.18)
Armenia	186274 (131546-267237)	5179.68 (3799.05-7259.63)	162894 (118970-229251)	5147.76 (3796.71-7113.75)	-0.03 (-0.05--0.01)
Australia	164634 (119452-228126)	902.45 (657.71-1246.55)	229638 (168850-318069)	892.47 (642.32-1233.52)	-0.06 (-0.08--0.03)
Austria	30132 (21994-40730)	358.64 (259.75-484.59)	32345 (24225-44020)	359.85 (261.94-488.49)	-0.02 (-0.04--0.01)
Azerbaijan	398254 (278530-549935)	5321.94 (3847.46-7289.21)	627861 (450903-877974)	5199.47 (3742.11-7205.76)	-0.1 (-0.11--0.08)
Bahamas	13194 (9168-18604)	4704.52 (3384.37-6551.06)	19918 (14248-27705)	4673.05 (3322.95-6539.41)	-0.02 (-0.03--0.02)
Bahrain	18913 (12774-27759)	2922.69 (2103.35-4077.37)	58326 (41754-84670)	2841.1 (2041.22-4053.08)	-0.04 (-0.06--0.02)
Bangladesh	1779220 (1242052-2494635)	1892.19 (1364.29-2649.17)	3312821 (2367818-4619857)	1882.09 (1356.53-2621.27)	-0.04 (-0.05--0.03)
Barbados	16032 (11363-22314)	5876.84 (4264.09-8095.34)	17213 (12666-23899)	5862.02 (4240.73-8195.5)	-0.03 (-0.14-0.08)
Belarus	405585 (293339-580705)	3733.46 (2708.91-5296.81)	352220 (259360-502980)	3729.09 (2697.4-5327.93)	-0.01 (-0.02-0)
Belgium	47933 (34940-64708)	458.4 (332.08-619.59)	50045 (37007-68169)	459.06 (330.28-623.53)	-0.11 (-0.25-0.04)
Belize	7501 (5198-10362)	4726.66 (3396.37-6619.98)	21838 (15713-29919)	4717.41 (3401.89-6503.37)	-0.01 (-0.02-0)
Benin	65042 (45269-90908)	1678.92 (1204.27-2337.15)	201774 (140433-278339)	1688.79 (1211.44-2308.04)	0.19 (0.12-0.25)
Bermuda	3324 (2394-4746)	4604.82 (3368.83-6466.12)	2663 (1998-3732)	4577.94 (3327.48-6413.54)	-0.02 (-0.02--0.01)
Bhutan	10530 (7456-14634)	1850.3 (1367.86-2608.82)	16293 (11499-23083)	1830.25 (1316.93-2572.19)	-0.05 (-0.06--0.04)
Bolivia (Plurinational State of)	150789 (108231-208524)	2651.33 (1915.46-3691.76)	327944 (233876-466711)	2613.09 (1881.54-3697.59)	-0.02 (-0.04-0)
Bosnia and Herzegovina	164918 (118159-236234)	3313.52 (2392.13-4737.78)	103300 (75032-144275)	3279.23 (2339.66-4639.08)	-0.01 (-0.02--0.01)
Botswana	36721 (25680-50310)	3173.45 (2292.04-4292.8)	84018 (59895-116015)	3077.01 (2220.41-4196.26)	-0.17 (-0.34-0)
Brazil	6273238 (4466756-8910609)	4248.13 (3113.86-6018.05)	10348997 (7584091-14593083)	4255.48 (3088.74-6034.17)	-0.14 (-0.24--0.03)
Brunei Darussalam	3239 (2260-4645)	1111.21 (814.86-1546.57)	6224 (4449-8715)	1108.29 (796.1-1534.48)	-0.01 (-0.03-0.02)
Bulgaria	310956 (225085-439216)	3631.57 (2603.29-5155.39)	227588 (165127-320110)	3632.81 (2590.02-5092.67)	-0.12 (-0.16--0.07)
Burkina Faso	138992 (98971-192798)	1902.91 (1373.71-2597.77)	366096 (255586-510691)	1861.81 (1322.03-2630)	-0.07 (-0.08--0.07)
Burundi	151478 (105978-209361)	3212 (2320.78-4454.85)	385009 (270263-536060)	3215.04 (2285.32-4464)	0.03 (0.02-0.04)
C?te d'Ivoire	235545 (163507-328867)	2174.99 (1550.88-3038.62)	565066 (395937-784394)	2121.37 (1518.95-2940.17)	-0.21 (-0.27--0.16)
Cabo Verde	5275 (3556-7389)	1839.96 (1310.06-2558.46)	11590 (8242-16248)	1806.99 (1311.45-2498.69)	-0.05 (-0.05--0.04)
Cambodia	399497 (283115-564664)	4607.4 (3311.27-6480.44)	848781 (597845-1213934)	4618.79 (3297.36-6558.83)	0.02 (0-0.03)
Cameroon	178293 (125298-243184)	2047.12 (1462.72-2822.68)	598244 (416733-824630)	2014.39 (1442.82-2787.89)	-0.01 (-0.06-0.03)
Canada	97994 (70823-134765)	326.81 (236.13-437.86)	116467 (84693-158405)	324.9 (230.85-440.02)	-0.55 (-0.92--0.17)
Central African Republic	54475 (38270-76108)	2323.23 (1661.82-3293.09)	115376 (82105-162256)	2325.47 (1682.01-3283.42)	-0.01 (-0.03-0.01)
Chad	91180 (63848-126181)	1917.15 (1379.99-2667.92)	259154 (180918-357777)	1869.56 (1354.9-2594.56)	-0.06 (-0.07--0.05)
Chile	122460 (87174-172519)	882.38 (636.18-1230.76)	178713 (132552-250736)	881.39 (642.27-1231.77)	-0.01 (-0.02-0)
China	51841034 (37450724-74183244)	4068.06 (2988.4-5831.57)	62674306 (46082548-90052844)	4163.33 (3043.2-5995.65)	-0.4 (-0.74--0.05)
Colombia	998206 (723039-1382104)	3027.24 (2230.49-4184.69)	1714387 (1225934-2415100)	3186.91 (2288-4481.44)	0.24 (0.19-0.29)
Comoros	12149 (8496-16761)	3161.44 (2269.05-4369.76)	24573 (17004-34175)	3175.97 (2227.94-4438.56)	0.01 (0-0.03)
Congo	43835 (30762-61721)	2159.22 (1554.68-3079.64)	117750 (84164-167671)	2163.43 (1553.47-3089.84)	-0.01 (-0.03-0.01)
Cook Islands	530 (379-715)	2860.77 (2066.89-3890.14)	512 (376-685)	3090.26 (2227.89-4165.16)	0.28 (0.25-0.3)
Costa Rica	113032 (79777-157130)	3705.08 (2714.59-5117.27)	195115 (141462-274959)	3734.71 (2713.45-5249.71)	0.01 (0-0.02)
Croatia	187848 (136091-267154)	3649.48 (2625.88-5163)	142242 (104440-200069)	3648.44 (2624.38-5170.64)	0.12 (0.03-0.2)
Cuba	557621 (397612-774759)	4631.34 (3349.86-6538.27)	508406 (378674-706484)	4616.33 (3332.15-6441.24)	-0.02 (-0.03-0)
Cyprus	2991 (2151-4043)	366.09 (263.34-492.47)	5424 (4056-7481)	361.29 (264.28-492.32)	-0.07 (-0.08--0.05)
Czechia	340809 (249962-479631)	3262.34 (2342.63-4571.12)	320582 (234991-455877)	3244.56 (2302.5-4575.39)	-0.02 (-0.04-0)
Democratic People's Republic of Korea	1043842 (745292-1458578)	4839.44 (3477.5-6830.11)	1410244 (1047098-2004547)	4778.89 (3486.13-6825.64)	-0.03 (-0.04--0.02)
Democratic Republic of the Congo	648677 (453612-924486)	2068.98 (1514.43-2963.47)	1696554 (1208654-2441116)	2097.14 (1513.86-3004.86)	0.04 (0.03-0.05)
Denmark	28818 (20906-39294)	523.64 (377.72-715.23)	29380 (21484-39539)	523.19 (378.4-715.11)	-0.1 (-0.2-0)
Djibouti	12785 (8977-17645)	3273.06 (2364.18-4617.81)	45012 (31770-63400)	3247.03 (2313.58-4555.57)	-0.05 (-0.07--0.04)
Dominica	3128 (2224-4373)	4671.72 (3371.67-6586.82)	3247 (2378-4565)	4673.75 (3388.24-6594.69)	0 (-0.01-0.01)
Dominican Republic	325630 (230285-455258)	4720.61 (3407.23-6666.55)	556916 (395904-779519)	4690.8 (3363.04-6552.11)	-0.03 (-0.04--0.02)
Ecuador	210403 (147786-293338)	2231.94 (1607.03-3115.41)	415293 (299666-580702)	2195.19 (1585.51-3060.32)	-0.02 (-0.05-0)
Egypt	1641920 (1203817-2232325)	3157.31 (2339.49-4337.18)	3119043 (2250618-4336631)	2930.4 (2124.91-4074.12)	-0.28 (-0.36--0.2)
El Salvador	180858 (130242-252400)	3839.85 (2774.01-5408.58)	251683 (181087-348620)	3786.53 (2733.9-5256.87)	-0.05 (-0.06--0.04)
Equatorial Guinea	7149 (5080-10026)	2132.78 (1531.73-2996.32)	33232 (22826-47120)	2189.09 (1575.33-3132.15)	0.06 (0.03-0.09)
Eritrea	93375 (65999-129410)	3212.13 (2315.02-4502.53)	213858 (152465-298999)	3203.51 (2341.89-4448.69)	0.02 (0-0.03)
Estonia	59477 (42914-84578)	3696.34 (2614.34-5242.96)	46508 (33986-66530)	3693.51 (2680.9-5264.04)	-0.01 (-0.02-0)
Eswatini	22879 (16190-31219)	3398.53 (2450.02-4661.14)	40558 (28597-56836)	3337.25 (2424.5-4647.81)	-0.02 (-0.04--0.01)
Ethiopia	1337773 (944957-1857085)	3326.16 (2416.73-4664.07)	3253375 (2278508-4604212)	3235.02 (2338.72-4643.83)	-0.11 (-0.12--0.1)
Fiji	44720 (33914-57395)	5675.78 (4352.42-7298.95)	44138 (32913-58604)	4658.8 (3469.47-6169.75)	-0.44 (-0.64--0.23)
Finland	22245 (16421-30237)	415.3 (301.52-563)	21167 (15682-28371)	416.4 (305.17-563.19)	-0.07 (-0.16-0.02)
France	211372 (153199-286578)	352.12 (253.78-475.44)	214560 (160472-286742)	350.88 (254.97-469.16)	0.01 (-0.04-0.06)
Gabon	18513 (12795-26094)	2181.25 (1577.74-3102.29)	38075 (26923-53636)	2127.98 (1519.96-3006.28)	-0.1 (-0.11--0.09)
Gambia	11231 (7661-15916)	1309.25 (931.93-1835.57)	28378 (19735-39532)	1248.27 (900.59-1738.69)	-0.05 (-0.1-0)
Georgia	293257 (213414-412931)	5189.08 (3782.16-7231.61)	175666 (128725-244279)	5101.01 (3694.41-7006.1)	-0.06 (-0.08--0.05)
Germany	488909 (358956-672137)	559.21 (407.76-770.69)	456879 (339152-618652)	563.64 (409.07-769.84)	0.1 (-0.04-0.23)
Ghana	436680 (305589-600175)	3323.05 (2385.12-4625.83)	1108179 (782365-1531783)	3221.29 (2334.14-4438.24)	0.1 (-0.02-0.22)
Greece	92257 (67060-125778)	867.97 (623.28-1190.55)	80957 (59742-109671)	840.06 (618.9-1149.25)	-0.12 (-0.24-0)
Greenland	344 (244-481)	507.43 (367.94-690.42)	283 (205-379)	490.3 (351.03-664.71)	-0.11 (-0.12--0.11)
Grenada	3541 (2490-4893)	4702.56 (3404.32-6538.9)	5139 (3712-7084)	4689.08 (3411.12-6538.75)	-0.02 (-0.03--0.01)
Guam	4221 (2917-5839)	2696.55 (1910.29-3675.51)	4337 (3154-5856)	2805.37 (2007.41-3791.78)	0.1 (0.04-0.16)
Guatemala	254441 (193647-335859)	3738.55 (2875.27-4955.02)	603836 (431791-822451)	3694.8 (2688.6-5076.24)	-0.06 (-0.07--0.05)
Guinea	93878 (66811-131493)	1911.35 (1377.91-2679.4)	218775 (153088-299855)	1858.36 (1339.98-2572.72)	-0.04 (-0.05--0.02)
Guinea-Bissau	15768 (11000-22054)	1892.5 (1373.07-2623.97)	35837 (25124-49073)	1853.93 (1341.94-2516.74)	-0.05 (-0.06--0.04)
Guyana	36778 (25617-51584)	4789.58 (3399.87-6696.79)	38104 (27389-53489)	4760.13 (3424.13-6702.57)	-0.03 (-0.03--0.02)
Haiti	231858 (163437-322662)	4103.28 (2978.59-5765.53)	550749 (386611-779857)	4054.58 (2897.13-5683.38)	0 (-0.02-0.02)
Honduras	149182 (105895-204322)	3884.9 (2796.4-5338.94)	404201 (285313-556542)	3833.56 (2746.39-5318.79)	-0.03 (-0.04--0.02)
Hungary	336230 (246170-471516)	3228.45 (2336.15-4581.35)	293014 (215321-416412)	3234.2 (2307.39-4590.01)	0.01 (0-0.01)
Iceland	949 (679-1298)	357.02 (258.66-482.43)	1257 (922-1681)	358.09 (257.75-480.21)	0 (-0.01-0.01)
India	13015499 (9338259-18759276)	1632.2 (1189.65-2349.5)	24934355 (18111633-35972883)	1608.36 (1172.93-2310.24)	-0.14 (-0.35-0.07)
Indonesia	8002039 (5731978-11530114)	4491.09 (3290.72-6418.77)	13893724 (10272170-19996201)	4398.12 (3230.54-6331.96)	-0.02 (-0.03-0)
Iran (Islamic Republic of)	1657093 (1167767-2312401)	3512.05 (2559.05-4954.15)	3395317 (2477597-4874904)	3331.35 (2422.68-4701.59)	0.11 (-0.21-0.44)
Iraq	633139 (476453-823377)	3820.54 (2925.19-5011.75)	1418519 (1003470-1978495)	3251.38 (2327.93-4541.28)	-0.55 (-0.66--0.44)
Ireland	14737 (10653-19929)	417.96 (301.97-568.16)	20291 (15033-27558)	418.01 (299.47-563.95)	-0.02 (-0.17-0.13)
Israel	25694 (18707-35097)	536.11 (389.38-723.96)	43595 (31742-58024)	478.41 (346.82-642.68)	-0.4 (-0.52--0.28)
Italy	262202 (193814-359239)	434.59 (318.77-604.22)	243769 (182187-332952)	431.02 (318.63-599.82)	-0.01 (-0.05-0.02)
Jamaica	104348 (73005-145381)	4699.9 (3368.62-6624)	147474 (103977-206061)	4678.79 (3329.97-6568.39)	-0.01 (-0.02-0)
Japan	1374429 (1025547-1927858)	1031.92 (750.47-1472.01)	1164425 (861730-1629856)	1042.74 (756.23-1483.98)	-0.01 (-0.02-0.01)
Jordan	43429 (30251-60835)	1315.88 (939.26-1884.63)	174104 (125053-243460)	1293 (939.63-1826.49)	0.08 (0-0.16)
Kazakhstan	876573 (627168-1241071)	5165.68 (3757.19-7178.15)	1018926 (745914-1432852)	5167.07 (3763.44-7157.23)	0 (-0.02-0.02)
Kenya	548903 (381822-770965)	3043.68 (2205.23-4335.19)	1480073 (1044729-2094202)	3053.84 (2209.25-4336.61)	0.09 (0.03-0.15)
Kiribati	2362 (1681-3260)	3255.07 (2361.55-4477.41)	4009 (2922-5421)	3242 (2396.1-4344.66)	-0.1 (-0.22-0.01)
Kuwait	64471 (44868-95376)	2987.18 (2157.31-4224.5)	178691 (128416-257228)	2718.98 (1964.53-3810.22)	-0.39 (-0.46--0.33)
Kyrgyzstan	216734 (153022-308341)	5182.2 (3743.34-7298.96)	366154 (260950-522664)	5178.02 (3727.76-7283.89)	0 (-0.01-0)
Lao People's Democratic Republic	166869 (119303-236379)	4760.69 (3460.67-6743.18)	374956 (266972-539276)	4676.86 (3386.65-6673.04)	-0.01 (-0.03-0.01)
Latvia	101269 (74680-142511)	3726.53 (2732.64-5264.27)	64732 (47655-91863)	3722.32 (2694.77-5324.62)	-0.02 (-0.02--0.01)
Lebanon	60578 (42937-85100)	2151.98 (1526.23-3064.19)	135104 (94806-193184)	2105.06 (1505.14-2959.56)	-0.02 (-0.1-0.07)
Lesotho	44100 (31472-60394)	3456.65 (2495.35-4780.13)	66321 (47024-90712)	3367.11 (2435.77-4624.77)	-0.05 (-0.06--0.04)
Liberia	39651 (27602-55277)	1877.12 (1352.87-2598.91)	97693 (69696-134277)	1833.54 (1324.46-2519.21)	-0.05 (-0.07--0.04)
Libya	107222 (75584-149160)	2891.12 (2065.35-4031.51)	232229 (169008-323102)	2779.66 (2021.03-3844.97)	-0.09 (-0.11--0.07)
Lithuania	141072 (101439-200940)	3694.66 (2667.75-5231.48)	94485 (68756-135055)	3715.48 (2644.95-5343.21)	-0.01 (-0.01-0)
Luxembourg	1137 (819-1549)	270 (192.07-366.27)	1889 (1407-2583)	273.4 (198.6-371.6)	0.02 (-0.01-0.05)
Madagascar	323548 (228589-448129)	3197.96 (2301.03-4453.12)	855035 (605980-1200219)	3170.33 (2275.47-4493.31)	-0.03 (-0.04--0.03)
Malawi	289304 (209823-396523)	3417.83 (2527.79-4692.66)	601003 (417875-817675)	3340.37 (2382.51-4639.46)	-0.09 (-0.11--0.07)
Malaysia	802588 (569441-1142147)	4557.15 (3312.14-6422.98)	1664401 (1193779-2402960)	4536.91 (3289.12-6477.8)	0.04 (0.02-0.05)
Maldives	8078 (5678-11363)	4613.35 (3277.92-6470.87)	37758 (26451-56503)	4946.53 (3562.88-7128.74)	0.27 (0.18-0.36)
Mali	142106 (99979-196359)	2030.61 (1471.77-2820.89)	391453 (272227-540944)	1977.25 (1421.38-2712.6)	-0.25 (-0.32--0.18)
Malta	1412 (1041-1927)	361.38 (261.34-490.19)	1552 (1145-2107)	366.42 (264.47-491.37)	0.01 (0-0.03)
Marshall Islands	330 (232-457)	865.72 (615.56-1188.93)	516 (370-716)	858 (617.6-1189.11)	-1.01 (-2.08-0.08)
Mauritania	33323 (23258-45620)	1896.39 (1350.92-2628.25)	72339 (50954-101126)	1837.38 (1341.76-2540.57)	-0.09 (-0.1--0.08)
Mauritius	55723 (38890-79998)	4546.35 (3263.57-6385.15)	59942 (44568-84403)	4465.08 (3272.72-6363.06)	-0.02 (-0.04--0.01)
Mexico	3471360 (2471419-4853904)	4466.39 (3276.71-6285.85)	6100382 (4491310-8586332)	4402.77 (3234.09-6213.46)	0.11 (0-0.23)
Micronesia (Federated States of)	2667 (1878-3615)	2952.16 (2137.22-3979.32)	3087 (2227-4180)	2902.56 (2103.24-3928.36)	-0.08 (-0.1--0.06)
Monaco	108 (80-144)	356.93 (262.1-474.86)	117 (87-156)	358.24 (258.96-483.93)	-0.02 (-0.03-0)
Mongolia	102416 (71749-144674)	5245.27 (3775.72-7355.87)	184834 (133529-261516)	5224.29 (3804.13-7248.22)	-0.03 (-0.14-0.07)
Montenegro	21512 (15230-30329)	3269.07 (2323.56-4584.64)	19645 (14042-27661)	3227.66 (2276.07-4564.22)	-0.02 (-0.03--0.01)
Morocco	1272836 (919528-1720089)	5261.92 (3898.34-7094.74)	1722070 (1251033-2436643)	4364.88 (3162.53-6167.44)	-0.87 (-1.04--0.69)
Mozambique	366715 (264298-509537)	3333.67 (2432.36-4659.95)	895550 (632808-1222057)	3339.3 (2403.05-4588.04)	-0.2 (-0.26--0.14)
Myanmar	1833757 (1267228-2619871)	4680.82 (3350.63-6667.57)	2687059 (1955505-3729544)	4584.18 (3326.3-6405.05)	-0.04 (-0.05--0.03)
Namibia	42676 (29672-59849)	3388.88 (2415.96-4722.58)	85478 (59919-117657)	3337.75 (2383.28-4565.79)	-0.02 (-0.03--0.02)
Nauru	286 (202-394)	2931.16 (2110.07-4020.23)	331 (235-453)	2954.24 (2117.59-3980.07)	0 (-0.02-0.01)
Nepal	323466 (226778-452639)	1900.17 (1356.56-2672.78)	608016 (427089-849551)	1869.81 (1335.19-2638.46)	-0.06 (-0.07--0.05)
Netherlands	80235 (58918-108280)	485.48 (356.5-651.63)	67897 (50124-90541)	415.62 (299.33-559.66)	-0.27 (-0.38--0.15)
New Zealand	61688 (44912-86025)	1698.65 (1242.93-2359.88)	89000 (66000-123072)	1696.66 (1244.2-2338.79)	0.21 (-0.34-0.76)
Nicaragua	130929 (96114-178190)	4002.65 (2984.51-5507.16)	277715 (200224-391100)	3855.61 (2815.54-5422.03)	-0.13 (-0.15--0.12)
Niger	121777 (84582-169446)	1914.65 (1370.7-2678.17)	355243 (247586-494293)	1847.88 (1339.19-2549.69)	-0.08 (-0.1--0.06)
Nigeria	1857237 (1310102-2594054)	2425.46 (1759.93-3441.8)	5000540 (3557418-6988792)	2545.31 (1842.39-3600.56)	0.52 (0.29-0.75)
Niue	59 (42-78)	2898.35 (2086.01-3893.81)	46 (34-62)	2914.05 (2129.46-3977.29)	0 (-0.05-0.04)
North Macedonia	69072 (49368-98386)	3280.93 (2350.2-4667.67)	77311 (55812-109645)	3277.22 (2346.11-4664.42)	0.01 (0.01-0.02)
Northern Mariana Islands	1652 (1145-2274)	2764.38 (1980.68-3737.26)	1332 (977-1809)	2738.18 (1973.17-3762.84)	-0.11 (-0.25-0.02)
Norway	31253 (23379-43503)	703.61 (522.77-982.48)	38674 (28922-53605)	704.18 (519.96-982.02)	0.1 (-0.08-0.28)
Oman	59354 (41331-85971)	2904.45 (2088.75-4105.3)	185305 (127312-273715)	2838 (2032.16-4012.97)	-0.07 (-0.1--0.05)
Pakistan	2328534 (1651010-3266483)	2578.85 (1868.67-3636.37)	5851642 (4146347-8283898)	2496.44 (1803.36-3534.8)	-0.21 (-0.33--0.09)
Palau	482 (340-656)	2857.44 (2047.56-3844.08)	474 (354-634)	2487.32 (1806.49-3376.75)	-0.38 (-0.49--0.28)
Palestine	47359 (33039-66082)	2840.55 (2029.59-4019.96)	145178 (102365-201738)	2787.6 (2011.84-3888.68)	-0.07 (-0.08--0.05)
Panama	89440 (63531-122857)	3743.63 (2730-5210.64)	162560 (116149-223053)	3714.62 (2641.49-5133.3)	-0.02 (-0.02--0.01)
Papua New Guinea	167224 (123084-220928)	4242.35 (3154.35-5590.73)	395768 (285896-543362)	3739.21 (2749.92-5123.36)	-0.48 (-0.62--0.34)
Paraguay	166057 (116677-231189)	4518 (3231.25-6285)	349087 (248213-486376)	4488.22 (3234.07-6215.52)	-0.03 (-0.04--0.02)
Peru	643685 (461771-897290)	3148.84 (2301.15-4406.87)	1203217 (860404-1708664)	3054.29 (2199.27-4324.82)	0.05 (-0.08-0.17)
Philippines	2798757 (2004859-4057785)	4876.6 (3549.83-6990.92)	5641324 (4085612-8116904)	4773.78 (3480.99-6842.46)	-0.03 (-0.04--0.02)
Poland	1316865 (949812-1895337)	3256.52 (2336.44-4676.38)	1277397 (936617-1843039)	3223.24 (2335.89-4660.18)	-0.01 (-0.02-0)
Portugal	48101 (35138-64811)	465.82 (339.06-635.6)	46627 (34674-62343)	465.94 (335.12-628.38)	-0.04 (-0.17-0.08)
Puerto Rico	167607 (122495-234984)	4589.19 (3360.76-6429.43)	140789 (103953-194532)	4601.99 (3314.59-6444.94)	-0.01 (-0.01-0)
Qatar	19133 (13116-28051)	3019.93 (2181.61-4249.03)	147325 (100627-220626)	2976.69 (2124.1-4192.65)	-0.04 (-0.06--0.02)
Republic of Korea	530391 (380412-729646)	1027.4 (752.82-1390.26)	584662 (434903-811221)	1087.6 (786.97-1535.02)	0.17 (0.09-0.26)
Republic of Moldova	174832 (122913-251733)	3772.16 (2703.43-5358.1)	149729 (108277-213293)	3768.79 (2677.37-5382.66)	-0.01 (-0.02--0.01)
Romania	758419 (548683-1072588)	3293.55 (2350.44-4677.35)	570686 (421241-799033)	3275.16 (2359.79-4645.01)	0 (-0.01-0.02)
Russian Federation	5886622 (4286328-8545151)	3592.42 (2631.46-5173.02)	5443056 (4001963-7794173)	3581.45 (2616.75-5145.93)	0 (-0.01-0.01)
Rwanda	185585 (130887-260420)	3053.04 (2185.18-4257.41)	398400 (278665-555250)	3007.5 (2145.54-4217.24)	-0.07 (-0.09--0.06)
Saint Kitts and Nevis	1818 (1245-2572)	4684.74 (3364.4-6612.1)	3106 (2262-4325)	4673.88 (3366.33-6500.09)	-0.01 (-0.02--0.01)
Saint Lucia	5915 (4142-8262)	4712.13 (3422.75-6615.9)	9106 (6707-12814)	4678.71 (3397.46-6631.53)	-0.02 (-0.03--0.02)
Saint Vincent and the Grenadines	4740 (3356-6607)	4711.35 (3418.06-6544.15)	5404 (3996-7470)	4671.57 (3404.14-6551.99)	-0.02 (-0.04--0.01)
Samoa	6298 (4489-8536)	4283.47 (3164.8-5797.8)	8476 (6179-11331)	4297.93 (3151.58-5728.14)	0.09 (-0.12-0.31)
San Marino	92 (68-122)	358.89 (264.15-477.51)	110 (81-147)	355.62 (255.86-485.01)	-0.06 (-0.07--0.05)
Sao Tome and Principe	1758 (1229-2439)	1853.14 (1306.05-2564.91)	3967 (2781-5527)	1819.29 (1294.77-2530.38)	-0.03 (-0.04--0.02)
Saudi Arabia	721683 (527650-977309)	4561.61 (3383.43-6165.15)	2079462 (1500235-2904535)	3977.5 (2897.7-5399.97)	-0.35 (-0.43--0.27)
Senegal	85675 (59689-116567)	1338.74 (971.04-1805.11)	159982 (112095-222858)	1073.67 (771.77-1485.18)	-0.37 (-1.13-0.4)
Serbia	324912 (234266-464370)	3278.29 (2341.94-4709.52)	290386 (209231-401808)	3271.45 (2326.57-4583.07)	0 (-0.01-0.01)
Seychelles	3202 (2247-4563)	4431.99 (3181.95-6220.85)	5085 (3714-7275)	4448.29 (3224.04-6372.22)	0.11 (0.08-0.14)
Sierra Leone	70342 (49169-96888)	1884.66 (1362.7-2592.14)	158251 (112579-216383)	1840.66 (1337.38-2509.4)	-0.08 (-0.09--0.07)
Singapore	41340 (29131-58493)	1069.92 (774.48-1488.65)	70183 (51173-99448)	1071.84 (770.18-1493.28)	0.02 (0-0.04)
Slovakia	177847 (125935-252103)	3244.09 (2297.39-4573.09)	178103 (128573-254091)	3235.12 (2291.66-4578.81)	0 (0-0.01)
Slovenia	53719 (38636-76807)	2535.61 (1824.73-3613.85)	47653 (34740-68198)	2542.24 (1804.43-3663.34)	0.08 (0.02-0.14)
Solomon Islands	7092 (4922-9748)	2467.82 (1762.56-3383.3)	16351 (11509-22900)	2444.83 (1735.64-3462.66)	0.02 (-0.02-0.05)
Somalia	299706 (214279-414891)	4504.99 (3249.46-6187.29)	747863 (529175-1042241)	4063.8 (2913.48-5753.49)	-0.51 (-0.72--0.31)
South Africa	2329544 (1674444-3234600)	6451.64 (4721.39-8942.01)	4105626 (3001424-5819167)	6354.41 (4672.57-8899.61)	-0.08 (-0.26-0.1)
South Sudan	165978 (117134-228615)	3261.33 (2352.48-4477.67)	256799 (183969-348802)	3168.07 (2262.95-4381.4)	-0.12 (-0.14--0.1)
Spain	191452 (139348-258718)	481.52 (349.46-651.56)	217697 (159609-296206)	487.79 (352.83-670.33)	0.13 (0.04-0.21)
Sri Lanka	822866 (577946-1165152)	4549.5 (3224.92-6464.79)	987839 (727211-1402618)	4397.98 (3193.71-6279.8)	-0.07 (-0.08--0.05)
Sudan	646831 (459452-885720)	3726.55 (2687-5111.74)	1632710 (1184931-2183445)	3741.4 (2780.49-5046.26)	-0.04 (-0.23-0.14)
Suriname	18274 (13001-25269)	4797.29 (3478.19-6689.37)	27983 (20224-39135)	4770.09 (3412.49-6733.67)	-0.02 (-0.04--0.01)
Sweden	74175 (54919-103029)	844.1 (614.66-1176.31)	82445 (61212-113338)	827.24 (607.8-1135.23)	-0.18 (-0.4-0.04)
Switzerland	26319 (19322-35819)	346.61 (251.85-467.69)	30804 (22855-41931)	346.11 (251.01-470.81)	-0.06 (-0.07--0.04)
Syrian Arab Republic	303452 (215200-420736)	2889.38 (2096.95-4055.13)	359878 (266694-483876)	2779.15 (1983.36-3882.21)	-0.07 (-0.09--0.05)
Taiwan	1291481 (940229-1807428)	5595.71 (4154.9-7723.79)	1316331 (975106-1826255)	5260.18 (3780.64-7299.85)	-0.11 (-0.15--0.07)
Tajikistan	246063 (169937-347122)	5284.1 (3801.17-7375.42)	545665 (385155-769198)	5218.14 (3779.86-7256.24)	-0.03 (-0.04--0.02)
Thailand	3264318 (2395551-4420192)	5211.46 (3869.92-7057.89)	3358200 (2476265-4651108)	4921.21 (3523.54-6844.52)	0.12 (0.01-0.22)
Timor-Leste	35780 (25049-51692)	4813.66 (3464.27-6854.19)	57859 (41449-80325)	4584.54 (3333.07-6429.71)	-0.1 (-0.12--0.08)
Togo	57340 (40254-78575)	1874.23 (1350.05-2564.84)	148778 (105121-204065)	1843.38 (1324.46-2524.07)	-0.04 (-0.05--0.02)
Tokelau	41 (29-56)	3031.04 (2187.81-4094.53)	38 (27-52)	2902.91 (2080.92-3997.03)	-0.23 (-0.28--0.18)
Tonga	2922 (2098-3943)	3522.84 (2550.92-4735.86)	3388 (2434-4538)	3537.3 (2555.96-4780.53)	0 (-0.11-0.11)
Trinidad and Tobago	58116 (41104-81807)	4711.11 (3430.46-6556.64)	68143 (48872-95721)	4667.67 (3335.72-6525.02)	-0.02 (-0.03--0.01)
Tunisia	229221 (162049-319712)	2866.2 (2055.63-4022.46)	346451 (250243-488991)	2767.41 (1980.27-3890.7)	0.16 (0.06-0.25)
T��rkiye	1886559 (1378773-2521513)	3288.29 (2436.34-4420.73)	2558163 (1850890-3606847)	2844.67 (2031.27-4006.47)	-0.3 (-0.42--0.18)
Turkmenistan	178708 (124880-251300)	5211.83 (3782.43-7312.69)	278300 (201464-390176)	5106.38 (3724.66-7089.07)	-0.07 (-0.08--0.06)
Tuvalu	287 (206-384)	3176.62 (2303.28-4240.17)	347 (250-475)	2780.65 (2021.1-3795.08)	-0.48 (-0.51--0.46)
Uganda	461202 (328017-632335)	3230.37 (2346.01-4443.04)	1107962 (791856-1524960)	2943.12 (2140.53-4023.66)	-0.4 (-0.47--0.32)
Ukraine	1938791 (1406265-2758979)	3590.08 (2598.92-5098.8)	1659949 (1211576-2373576)	3595.17 (2622.56-5124.91)	0.02 (0.01-0.03)
United Arab Emirates	70882 (48509-105742)	2770.3 (1981.74-3876.4)	404815 (281021-585400)	2730.33 (1963.07-3869.32)	0 (-0.02-0.02)
United Kingdom	179604 (131890-248434)	301.81 (219.64-420)	204722 (152291-280707)	304.19 (221.54-423.38)	-0.31 (-0.51--0.1)
United Republic of Tanzania	823795 (592779-1093999)	3808.77 (2828.77-5181.62)	1942239 (1377786-2689236)	3615.81 (2625.1-5009.42)	-0.05 (-0.2-0.1)
United States of America	1969260 (1414837-2779449)	709.75 (515-987.48)	2495068 (1858901-3435753)	766.04 (558.21-1074.05)	-0.37 (-0.64--0.09)
United States Virgin Islands	5015 (3686-6938)	4648.22 (3402.75-6441.73)	3335 (2497-4632)	4616.39 (3351.87-6511.61)	-0.02 (-0.03--0.01)
Uruguay	26843 (19715-37230)	886.75 (648.67-1237.98)	30303 (22526-41796)	881.97 (648.33-1228.2)	-0.01 (-0.02-0)
Uzbekistan	990203 (694486-1367093)	5176.65 (3734.53-7167.42)	1920509 (1392436-2679567)	5150.68 (3761.89-7097.05)	0 (-0.01-0.01)
Vanuatu	5810 (4250-7594)	4170.7 (3114.97-5408.71)	11294 (8056-15155)	3685.11 (2660.16-4962.13)	-0.44 (-0.5--0.38)
Venezuela (Bolivarian Republic of)	702289 (498957-982224)	3763.55 (2743.05-5245.31)	1010758 (741536-1403872)	3776.5 (2750.56-5210.99)	0 (-0.02-0.01)
Viet Nam	2560726 (1834518-3626856)	4042.17 (2977.47-5648.6)	4647293 (3372188-6715461)	4190.21 (3023.76-5959.59)	0.19 (0.16-0.22)
Yemen	307577 (214927-431624)	2974.34 (2122.64-4148.87)	924111 (652073-1296916)	2880.04 (2083.36-4049.33)	-0.06 (-0.07--0.05)
Zambia	156110 (108699-216886)	2390.77 (1694.15-3350.48)	444392 (309438-626115)	2406.51 (1711.55-3384.76)	0.05 (0-0.1)
Zimbabwe	192885 (134813-268263)	2206.4 (1557.88-3088.99)	328685 (232070-451127)	2198.51 (1563.47-3013.78)	-0.01 (-0.03-0.01)
