# Supplementary material for: Global, regional, and national burden of chlamydial infection: a systematic analysis of incidence, prevalence, deaths, and DALYs with projections to 2046
Source: Front Public Health. 2025 Oct 31;13:1674277. doi: 10.3389/fpubh.2025.1674277 (PMC12615392; doi:10.3389/fpubh.2025.1674277)
Supplement: SUPPLEMENTARY FIGURE S2 — Numbers and age-standardized rates of chlamydial infection related incidence, prevalence, deaths, and DALYs for different age groups in 2021. Line graphs display age-specific patterns for (A) age-standardized incidence rate (ASIR, per 100,000 population), age-standardized prevalence rate (ASPR, per 100,000), age-standardized death rate (ASDR, per 100,000), and age-standardized DALYs rate (ASDAR, per 100,000). Bar charts display age-specific patterns for (B) incidence cases, prevalence cases, deaths cases, and DALYs cases. [file Data_Sheet_2.CSV]

	Number of prevalence cases (95% UI) in 1990	The age-standardized prevalence rate/100000 (95% UI) in 1990	Number of prevalence cases (95% UI) in 2021	The age-standardized prevalence rate/100000 (95% UI) in 2021	EAPC (95% CI)
Global	98687246 (72198975-137893005)	1862.44 (1383.15-2591.58)	152203475 (113239109-212994413)	1874.56 (1388.8-2612.85)	-0.12 (-0.23--0.01)
Sex
Female	60246562 (44199808-81471777)	2295.7 (1720.8-3104.68)	94727878 (71059788-129708922)	2358.69 (1762.5-3222.78)	-0.05 (-0.16-0.06)
Male	38440684 (27492436-55763741)	1439.63 (1044.09-2074.14)	57475597 (42078239-82903135)	1400.28 (1020.69-2016.26)	-0.24 (-0.35--0.13)
Age
10-14 years	222013 (111567-393612)	41.44 (20.83-73.48)	274131 (137520-484584)	41.12 (20.63-72.69)	-0.01 (-0.1-0.07)
15-19 years	4360265 (2310841-7044101)	839.44 (444.89-1356.14)	5006335 (2610042-8156507)	802.32 (418.29-1307.17)	-0.13 (-0.32-0.06)
20-24 years	13671665 (8001071-20939694)	2778.3 (1625.94-4255.28)	15863657 (9126069-24231654)	2656.53 (1528.25-4057.83)	-0.12 (-0.26-0.02)
25-29 years	20818591 (12158280-32429603)	4703.49 (2746.89-7326.74)	27015213 (15732155-42095243)	4591.74 (2673.98-7154.88)	-0.14 (-0.22--0.06)
30-34 years	20499966 (11994565-35265187)	5318.83 (3112.06-9149.75)	32873644 (19168157-56873581)	5438.33 (3171.01-9408.68)	-0.14 (-0.28-0.01)
35-39 years	17071679 (10091090-27119387)	4846.54 (2864.8-7699.02)	27321315 (16158948-43487791)	4871.27 (2881.07-7753.69)	-0.21 (-0.37--0.05)
40-44 years	11342438 (6824616-18224247)	3959.22 (2382.22-6361.4)	20487233 (12399587-33016332)	4095.39 (2478.67-6599.96)	-0.13 (-0.27-0.02)
45-49 years	6142972 (3463121-10246312)	2645.6 (1491.47-4412.8)	13287116 (7442823-22339222)	2806.12 (1571.86-4717.85)	0.01 (-0.14-0.16)
50-54 years	3121304 (1858394-5010790)	1468.36 (874.24-2357.23)	6877483 (4088560-11096149)	1545.77 (918.94-2493.95)	0.1 (-0.01-0.21)
55-59 years	1062162 (643571-1703593)	573.52 (347.5-919.87)	2403558 (1467481-3836445)	607.38 (370.83-969.47)	0.11 (0.08-0.14)
60-64 years	281205 (175654-421675)	175.09 (109.37-262.55)	577192 (361092-864144)	180.35 (112.82-270)	0.09 (0.04-0.13)
65-69 years	84370 (47481-136311)	68.26 (38.41-110.28)	195949 (109815-318700)	71.04 (39.81-115.54)	0.03 (-0.01-0.08)
70-74 years	8092 (4492-13303)	9.56 (5.31-15.71)	19535 (10734-32016)	9.49 (5.21-15.55)	-0.1 (-0.12--0.07)
75-79 years	499 (268-829)	0.81 (0.43-1.35)	1050 (561-1771)	0.8 (0.43-1.34)	-0.14 (-0.19--0.09)
80-84 years	25 (13-42)	0.07 (0.04-0.12)	62 (33-105)	0.07 (0.04-0.12)	-0.13 (-0.19--0.06)
85-89 years	1 (0-1)	0 (0-0.01)	2 (1-4)	0 (0-0.01)	-0.16 (-0.23--0.09)
90-94 years	0 (0-0)	0 (0-0)	0 (0-0)	0 (0-0)	-0.25 (-0.32--0.17)
95+ years	0 (0-0)	0 (0-0)	0 (0-0)	0 (0-0)	-0.4 (-0.45--0.34)
SDI region
High-middle SDI	23758950 (17357916-33732180)	2084.75 (1539.42-2948.55)	29449700 (21902313-41790583)	2109.5 (1556.64-2982.41)	-0.26 (-0.47--0.04)
High SDI	7946376 (5988333-10899543)	830.01 (623.72-1131.33)	10407613 (7878801-14250363)	952.54 (713.61-1308.7)	0.4 (0.33-0.46)
Low-middle SDI	17851365 (12961374-24464338)	1707.12 (1270.26-2353.23)	33801012 (24803902-46737086)	1685.75 (1251.2-2333.26)	-0.08 (-0.13--0.02)
Low SDI	7089074 (5196883-9580205)	1694.59 (1269.73-2295.64)	16870569 (12236791-22891563)	1658 (1224.49-2283.71)	-0.08 (-0.15--0.01)
Middle SDI	41921514 (30516733-58720287)	2432.55 (1804.99-3403.92)	61521322 (45771925-86866460)	2331.83 (1721.87-3277.6)	-0.27 (-0.4--0.13)
GBD region
Advanced Health System	15692647 (11809705-21626978)	1118.81 (840.36-1535.5)	16950664 (12810071-23457026)	1115.99 (832.4-1540.73)	0.02 (0-0.04)
Africa	11570716 (8472363-15528584)	2133.43 (1590.93-2874.38)	25293409 (18402132-34417211)	1968.94 (1460.63-2698.93)	-0.21 (-0.27--0.16)
African Region	8886064 (6498991-11950955)	2071.09 (1545.89-2796.02)	20342351 (14772893-27653447)	1934.46 (1439.35-2653.87)	-0.15 (-0.21--0.08)
America	12052857 (8705650-16562758)	1638.38 (1208.62-2243.12)	19940680 (14740178-27455212)	1877.08 (1383.82-2579.93)	0.4 (0.31-0.49)
Andean Latin America	686668 (497086-940765)	1926.47 (1424.25-2634.53)	1330747 (973670-1844915)	1878.23 (1387.41-2597.17)	0.06 (-0.03-0.14)
Asia	62960500 (45936883-88597190)	1987.45 (1473.64-2796.7)	95284250 (70947868-134808357)	1922.01 (1424.47-2708.62)	-0.34 (-0.51--0.17)
Australasia	167950 (127486-223658)	763.64 (578.82-1013.17)	237920 (183433-311422)	766.2 (583.48-1005.51)	0.03 (-0.12-0.19)
Basic Health System	60645923 (43997328-85452745)	2575.39 (1904.69-3613.27)	87414552 (65094783-123767078)	2599.65 (1914.44-3652.37)	-0.18 (-0.37-0.01)
Caribbean	1092757 (783460-1510949)	3084.19 (2243.83-4277.77)	1486180 (1080175-2060592)	3023.99 (2191.7-4183.21)	-0.06 (-0.07--0.05)
Central Africa	790946 (578034-1076873)	1445.75 (1084.95-1961.06)	2094611 (1528024-2867320)	1399.04 (1043.04-1919.79)	-0.12 (-0.14--0.1)
Central Asia	2468184 (1767878-3425247)	3683.59 (2698.73-5035.4)	3723869 (2735941-5155448)	3648.93 (2689.31-4978.89)	-0.03 (-0.05--0.02)
Central Europe	2739325 (2020162-3861650)	2130.29 (1558.25-3018.01)	2384119 (1787095-3340230)	2108.89 (1552.75-2958.54)	-0.03 (-0.03--0.02)
Central Latin America	4245777 (3077566-5793062)	2755.04 (2057.94-3761.65)	7461397 (5485152-10237888)	2770.25 (2036.08-3811.04)	0.13 (0.05-0.22)
Central Sub-Saharan Africa	613943 (449265-845842)	1355.83 (1017.49-1871.8)	1619766 (1186886-2252226)	1333.86 (994.43-1847.65)	-0.07 (-0.08--0.06)
Commonwealth High Income	491523 (376492-640065)	412.13 (315.57-533.34)	664883 (520206-864486)	458.19 (353.17-589.39)	0.12 (0.02-0.21)
Commonwealth Low Income	3071560 (2237949-4123657)	1723.32 (1287.25-2337.06)	6593374 (4787483-8961284)	1720.21 (1270.87-2352.96)	-0.01 (-0.05-0.03)
Commonwealth Middle Income	14786917 (10803903-20538912)	1362.69 (1019.99-1881.7)	30283051 (22293821-42318643)	1366.86 (1019.35-1905.78)	0 (-0.11-0.1)
East Asia	32822326 (23881917-46559304)	2490.9 (1845.22-3542.11)	40508037 (29982169-57612030)	2589.8 (1906.68-3699.93)	-0.36 (-0.7--0.01)
East Asia & Pacific - WB	46394397 (33814710-65698246)	2351.83 (1736.83-3325.46)	62008487 (46075555-88131449)	2467.06 (1814.94-3499.77)	-0.15 (-0.39-0.09)
Eastern Africa	3243202 (2343204-4334997)	2240.51 (1663.43-3021.09)	7698039 (5541827-10494882)	2131.1 (1578.26-2928.16)	-0.17 (-0.24--0.1)
Eastern Europe	6021805 (4449863-8599471)	2496.41 (1841.78-3545.13)	5414380 (4026498-7649671)	2489.49 (1845.05-3531.69)	0 (-0.01-0.01)
Eastern Mediterranean Region	7294345 (5321337-9863867)	2222.9 (1650.21-3023.37)	16223764 (11834807-22410853)	2037.84 (1498.96-2803.74)	-0.29 (-0.35--0.24)
Eastern Sub-Saharan Africa	3394109 (2466502-4535491)	2165.7 (1610.21-2919.55)	8023488 (5760105-10915495)	2051.68 (1507.9-2821.8)	-0.2 (-0.24--0.16)
Europe	11858786 (8845287-16545273)	1416.55 (1054.35-1969.63)	11427925 (8564051-15915879)	1368.99 (1015.93-1912.6)	-0.05 (-0.07--0.02)
Europe & Central Asia - WB	13584975 (10050818-18974405)	1540.09 (1142.3-2140.99)	14289630 (10691305-19867018)	1578.79 (1168.78-2190.12)	0.14 (0.11-0.17)
European Region	13648779 (10098091-19060518)	1534.77 (1138.37-2133.5)	14370974 (10749895-19977173)	1567.15 (1160.32-2173.79)	0.13 (0.1-0.15)
High-income Asia Pacific	1374049 (1060319-1827134)	724.7 (554.42-961.87)	1301477 (1006355-1731379)	748.45 (570.69-1010.88)	0.13 (0.1-0.16)
High-income North America	1373506 (1020448-1864049)	444.62 (331.05-594.09)	1717605 (1294423-2315831)	475.73 (353.65-645.11)	-0.37 (-0.63--0.11)
Latin America & Caribbean - WB	10795938 (7752938-14868670)	2543.63 (1884.86-3506.7)	18319780 (13500356-25306626)	2581.94 (1901.73-3555.3)	0.05 (-0.02-0.12)
Limited Health System	20389761 (14798296-27914933)	1443.22 (1079.38-1989.61)	43053752 (31474601-59480226)	1454.39 (1081.66-2014.35)	0.01 (-0.1-0.11)
Middle East & North Africa - WB	5287517 (3876899-7067804)	2260.48 (1686.09-3048.95)	10599759 (7786806-14595276)	2021.38 (1482.29-2768.41)	-0.26 (-0.32--0.2)
Minimal Health System	1838948 (1349020-2474680)	1683.75 (1259.75-2263.14)	4631246 (3363018-6259746)	1591.62 (1180.37-2168.53)	-0.25 (-0.3--0.21)
North Africa and Middle East	7117108 (5219168-9433155)	2290.75 (1709.46-3078.03)	13868423 (10183562-19083373)	2055.84 (1507.96-2813.73)	-0.24 (-0.28--0.2)
North America	1375460 (1021939-1866907)	445.25 (331.54-594.99)	1719158 (1295609-2317962)	476.17 (353.97-645.71)	-0.37 (-0.63--0.11)
Northern Africa	2560105 (1879701-3392409)	2269.75 (1688.49-3049.48)	4251594 (3099118-5825408)	1956.02 (1429.88-2675.01)	-0.46 (-0.57--0.34)
Oceania	217471 (161816-283621)	3447.05 (2591.42-4497.19)	422804 (307879-575124)	3014.76 (2225.87-4082.4)	-0.45 (-0.52--0.38)
Region of the Americas	12052857 (8705650-16562758)	1638.38 (1208.62-2243.12)	19940680 (14740178-27455212)	1877.08 (1383.82-2579.93)	0.4 (0.31-0.49)
South-East Asia Region	18687462 (13572987-26090535)	1514.62 (1131.23-2114.91)	31744087 (23656882-44515664)	1406.93 (1053.97-1973.35)	-0.25 (-0.36--0.14)
South Asia	11429333 (8355210-15912140)	1140.83 (857.75-1576.97)	22869652 (16842953-32022506)	1146.09 (857.93-1604.87)	-0.07 (-0.24-0.11)
South Asia - WB	12056471 (8805771-16766440)	1173.59 (880.75-1623.36)	23995781 (17650403-33571443)	1173.17 (876.64-1640.43)	-0.08 (-0.25-0.08)
Southeast Asia	12293930 (8841056-17261095)	2721.2 (2007.42-3788.9)	20099730 (14755942-28437306)	2634.25 (1929.68-3714.59)	0 (-0.03-0.02)
Southern Africa	2453781 (1786557-3324040)	2945.03 (2186.2-4003.02)	4701970 (3420951-6428584)	2679.6 (1993.04-3652.69)	-0.32 (-0.47--0.17)
Southern Latin America	296789 (227619-385575)	610.86 (468.31-796.88)	446419 (343729-595432)	619.09 (475.01-829.05)	0.09 (0.07-0.11)
Southern Sub-Saharan Africa	1795815 (1302311-2437057)	3674.55 (2707.84-4990.93)	3073512 (2259080-4261599)	3523.28 (2607.64-4853.1)	-0.07 (-0.26-0.13)
Sub-Saharan Africa - WB	9027846 (6601888-12166783)	2096.77 (1564.87-2836.55)	21067812 (15325088-28628491)	1976.37 (1472.95-2707.74)	-0.15 (-0.22--0.08)
Tropical Latin America	4513177 (3220914-6333041)	2975.66 (2186.87-4168.66)	7647126 (5681140-10675014)	3050.33 (2243.8-4242.02)	-0.06 (-0.19-0.06)
Western Africa	2522682 (1855552-3385929)	1725.66 (1294.32-2335.87)	6547196 (4806164-8839981)	1728.92 (1308.02-2358.34)	0.2 (0.06-0.35)
Western Europe	1270339 (966381-1662997)	313.29 (238.32-409.66)	1351901 (1054951-1751269)	323.41 (247.34-418.66)	0.07 (0.02-0.12)
Western Pacific Region	37008796 (27027994-52365597)	2248.59 (1663.19-3193.56)	48447102 (35985745-68869667)	2401.55 (1768.7-3419.06)	-0.2 (-0.5-0.11)
Western Sub-Saharan Africa	2752887 (2027691-3687723)	1707.26 (1281.71-2308.25)	7214924 (5302403-9723990)	1694.69 (1282.27-2304.23)	0.15 (0.02-0.28)
Country
Afghanistan	140046 (100743-186704)	1997.31 (1446.58-2731.28)	519945 (365934-714474)	1876.83 (1350.79-2639.38)	-0.18 (-0.2--0.16)
Albania	72973 (50574-103400)	2134.37 (1531.21-2971.19)	56116 (40935-79083)	2100.14 (1518.74-2959.08)	-0.06 (-0.08--0.05)
Algeria	480832 (342381-653193)	2106.49 (1554.81-2840.52)	825939 (600003-1138270)	1768.76 (1284.03-2408.8)	0.03 (-0.19-0.25)
American Samoa	1149 (810-1584)	2384.37 (1730.48-3286.27)	1106 (820-1477)	2350.35 (1719.92-3190.51)	-0.01 (-0.03-0.01)
Andorra	160 (119-217)	242.3 (179.62-319.55)	222 (170-293)	242.1 (180.12-322.06)	-0.01 (-0.03-0)
Angola	124162 (89020-172354)	1427.19 (1055.45-1984)	378460 (276610-519338)	1393.77 (1045.35-1895.69)	-0.12 (-0.14--0.1)
Antigua and Barbuda	1956 (1387-2758)	3131.09 (2283.81-4332.04)	3070 (2279-4266)	3105.44 (2279.19-4298.68)	-0.05 (-0.07--0.02)
Argentina	191705 (148774-246841)	603.97 (468.65-780.72)	300782 (231655-402910)	621.21 (476.7-833.67)	0.16 (0.12-0.19)
Armenia	132079 (93720-186677)	3679.05 (2715.56-5077.23)	115549 (85197-160311)	3654.89 (2707.99-4992.39)	-0.03 (-0.06--0.01)
Australia	120179 (91493-158391)	654.92 (498.44-860.65)	166749 (127119-219659)	646.97 (489.37-854.33)	-0.09 (-0.14--0.04)
Austria	20714 (15647-27163)	246.92 (186.14-324.29)	22052 (17022-29109)	245.89 (186.16-323.05)	-0.04 (-0.06--0.02)
Azerbaijan	283439 (199763-387274)	3788.52 (2766.81-5138.13)	441179 (319778-609102)	3660.67 (2678.21-5016.4)	-0.14 (-0.15--0.12)
Bahamas	8789 (6144-12320)	3134.91 (2275.48-4335.66)	13303 (9592-18428)	3121.02 (2227.95-4344.73)	-0.01 (-0.01-0)
Bahrain	11095 (7566-16053)	1732.46 (1256.18-2375.48)	33219 (23997-47463)	1632.98 (1187.11-2275.57)	-0.2 (-0.22--0.18)
Bangladesh	1269756 (918149-1737030)	1344.26 (994.25-1836.06)	2348330 (1718724-3211196)	1332.87 (985.67-1820.54)	-0.05 (-0.06--0.03)
Barbados	9974 (7125-13785)	3658.44 (2657.82-5000.61)	10698 (7899-14752)	3642.26 (2641.24-5026.58)	-0.03 (-0.13-0.08)
Belarus	279559 (203724-396756)	2575.43 (1884.84-3631.29)	243365 (181011-344140)	2569.92 (1878.13-3636.57)	-0.02 (-0.02--0.01)
Belgium	34543 (25740-45961)	330.84 (244.48-436.16)	36074 (27558-47589)	331.61 (245.92-441.58)	-0.05 (-0.27-0.17)
Belize	4937 (3466-6743)	3100.34 (2231.25-4297.89)	14519 (10557-19725)	3134.25 (2302.88-4284.5)	0.04 (0.03-0.05)
Benin	47029 (34810-62932)	1231.4 (935.77-1636.89)	139579 (103358-185722)	1183.43 (895.36-1569.25)	0.01 (-0.07-0.08)
Bermuda	2212 (1595-3130)	3067.88 (2242.94-4274.14)	1771 (1333-2455)	3049.16 (2220.18-4232.58)	-0.02 (-0.02--0.01)
Bhutan	7272 (5292-9923)	1275.29 (953.78-1766.42)	11243 (8128-15538)	1262.97 (932.28-1726.74)	-0.05 (-0.07--0.04)
Bolivia (Plurinational State of)	101885 (74291-137854)	1788.92 (1323.86-2422.05)	219073 (158994-303301)	1745.54 (1286.86-2416.66)	-0.04 (-0.07--0.01)
Bosnia and Herzegovina	105016 (76401-148727)	2112.75 (1540.29-2984.23)	66420 (48947-91895)	2099.04 (1530.83-2949.8)	-0.02 (-0.03--0.02)
Botswana	27505 (19445-37157)	2380.22 (1743.01-3178.74)	61930 (45255-83576)	2268.08 (1665.92-3039.4)	-0.25 (-0.44--0.06)
Brazil	4396573 (3139938-6176192)	2970.87 (2183.4-4162.84)	7403621 (5503765-10332936)	3045.77 (2241.15-4241.32)	-0.07 (-0.2-0.06)
Brunei Darussalam	2178 (1594-3010)	750.88 (566.98-1008.81)	4214 (3190-5661)	748.49 (564.26-998.04)	-0.02 (-0.03--0.01)
Bulgaria	207428 (152639-288829)	2414.56 (1742.04-3379.2)	151069 (110915-210741)	2400.5 (1734.18-3331.09)	-0.15 (-0.19--0.1)
Burkina Faso	111128 (84603-146423)	1551.4 (1190.72-2030)	271224 (196874-365922)	1390.1 (1034.63-1894.6)	-0.47 (-0.52--0.42)
Burundi	96144 (68933-130342)	2047.98 (1507.41-2787.66)	239213 (170855-329151)	1994.6 (1444.17-2727.44)	-0.08 (-0.09--0.08)
C?te d'Ivoire	176426 (127657-235779)	1645.45 (1232.09-2186.32)	416076 (304614-558435)	1566.66 (1165.51-2104.16)	-0.39 (-0.47--0.31)
Cabo Verde	3929 (2802-5289)	1422.01 (1064.36-1884.91)	8425 (6308-11427)	1314.91 (994.58-1758.16)	-0.26 (-0.28--0.24)
Cambodia	241812 (171804-340673)	2788.88 (2008.49-3901.87)	496901 (352026-707195)	2710.57 (1944.24-3807.79)	-0.1 (-0.11--0.08)
Cameroon	134003 (99629-175172)	1564.6 (1190.78-2040.83)	421182 (306652-562055)	1431.01 (1077.45-1909.83)	-0.35 (-0.39--0.3)
Canada	74393 (56496-97711)	245.67 (186.81-319.19)	87041 (66913-112473)	243.31 (183.45-313.32)	-0.46 (-0.78--0.15)
Central African Republic	35631 (25611-48806)	1528.31 (1126.43-2118.36)	75462 (55124-104819)	1524.74 (1133.72-2115.21)	-0.03 (-0.05--0.02)
Chad	69741 (52031-92678)	1490.43 (1127.56-1987.22)	190031 (138055-255240)	1390.56 (1051.45-1859.81)	-0.32 (-0.36--0.28)
Chile	86224 (63868-116775)	623.27 (465.52-833.96)	124278 (95563-166887)	613.69 (468.94-824.87)	-0.04 (-0.05--0.03)
China	31279971 (22758134-44410552)	2458.5 (1818.24-3501.32)	38739373 (28653584-55194356)	2563.92 (1886.98-3667.28)	-0.37 (-0.73-0)
Colombia	648583 (479816-869655)	1957.53 (1478.62-2645.09)	1115122 (806308-1548203)	2072.98 (1508.12-2871.38)	0.29 (0.23-0.35)
Comoros	7711 (5534-10506)	2011.56 (1467.16-2716.25)	15375 (10872-20945)	1989.32 (1413.47-2709.67)	-0.04 (-0.05--0.03)
Congo	28211 (20432-38717)	1401.24 (1042.45-1932.92)	75190 (54944-104502)	1381.55 (1019.57-1923.17)	-0.07 (-0.08--0.05)
Cook Islands	428 (309-576)	2313.73 (1679.43-3117.22)	417 (309-555)	2520.81 (1827.22-3369.56)	0.31 (0.28-0.34)
Costa Rica	77340 (54925-105880)	2527.24 (1856.11-3444.47)	133818 (97118-185714)	2565.23 (1865.12-3539.76)	0.04 (0.03-0.04)
Croatia	119934 (87787-169076)	2327.28 (1699.48-3281.14)	91458 (68106-127336)	2335.85 (1704.36-3261.38)	0.12 (0.03-0.22)
Cuba	370078 (264755-510813)	3072 (2237.77-4290.49)	334841 (250110-460736)	3041.43 (2210.03-4182.31)	-0.03 (-0.05--0.02)
Cyprus	1997 (1473-2628)	244.34 (181.09-320.48)	3630 (2752-4882)	241.46 (180.91-318.81)	0.07 (-0.01-0.15)
Czechia	220538 (163145-305198)	2104.07 (1527.98-2919.3)	207164 (154096-288885)	2086.25 (1501.74-2916.7)	-0.04 (-0.06--0.01)
Democratic People's Republic of Korea	678058 (488021-943158)	3142.49 (2279.43-4417.27)	891578 (664369-1252672)	3015.9 (2215.23-4259.87)	-0.14 (-0.15--0.13)
Democratic Republic of the Congo	409536 (299640-566238)	1318.16 (996.05-1831.48)	1045494 (761818-1462322)	1296.89 (956.05-1810.22)	-0.06 (-0.08--0.04)
Denmark	18517 (13703-24499)	336.52 (245.49-447.9)	18758 (14022-24844)	335.76 (247.28-449.1)	-0.08 (-0.19-0.02)
Djibouti	7858 (5608-10674)	2013.62 (1473.13-2762.89)	27556 (20002-38250)	1989.78 (1459.74-2733.57)	-0.05 (-0.06--0.03)
Dominica	2051 (1465-2832)	3061.23 (2228.51-4265.88)	2130 (1562-2968)	3066.41 (2235.38-4278.68)	0.02 (0.01-0.03)
Dominican Republic	218341 (156383-302576)	3159.14 (2289.11-4404.32)	366431 (262989-511087)	3086.13 (2222.77-4296.86)	-0.1 (-0.11--0.09)
Ecuador	135798 (98688-184780)	1436.77 (1054.98-1945.53)	269117 (198227-368135)	1422.53 (1052.22-1935.16)	0.06 (0.03-0.09)
Egypt	1076292 (796171-1441954)	2064.68 (1550.78-2773.31)	2007475 (1453547-2771034)	1884.96 (1374.95-2599.48)	-0.34 (-0.44--0.24)
El Salvador	125319 (90475-172346)	2643.76 (1921.06-3694.89)	174829 (126696-238531)	2628.16 (1920.36-3598.51)	-0.01 (-0.01-0)
Equatorial Guinea	4748 (3469-6451)	1425.44 (1060.59-1951.93)	20461 (14530-28399)	1369.33 (1013.78-1911.95)	-0.17 (-0.18--0.16)
Eritrea	59151 (42666-80541)	2042.84 (1506.9-2794.02)	132147 (95914-180387)	1985.99 (1462.2-2688.81)	-0.08 (-0.09--0.07)
Estonia	41134 (30012-58023)	2554.13 (1826.97-3593.71)	31906 (23586-45288)	2530.68 (1851.81-3574.64)	-0.06 (-0.07--0.04)
Eswatini	16447 (11807-22114)	2441.01 (1803.61-3287.17)	28458 (20327-39435)	2342.58 (1716.74-3205.5)	-0.11 (-0.13--0.1)
Ethiopia	888011 (642635-1206433)	2203 (1639.15-3011.25)	2068976 (1476863-2887760)	2060.17 (1518.78-2912.23)	-0.26 (-0.29--0.24)
Fiji	36773 (28015-47051)	4668.91 (3597.34-5976.95)	36151 (27066-47732)	3815.37 (2849.79-5025.13)	-0.45 (-0.66--0.24)
Finland	16342 (12445-21224)	302.81 (227.64-391)	15572 (12057-20007)	306.39 (232.07-399.83)	-0.1 (-0.28-0.09)
France	146921 (110627-193360)	244.6 (183.86-321.68)	148587 (114614-192505)	243.27 (182.12-317.02)	0.02 (-0.03-0.07)
Gabon	11656 (8339-15985)	1382.07 (1022.43-1897.58)	24698 (17972-33856)	1383.89 (1021.27-1904.48)	-0.01 (-0.02-0)
Gambia	8794 (6443-11921)	1038.81 (784.91-1392.31)	22727 (16874-30098)	1015.99 (779.02-1352.14)	-0.01 (-0.05-0.02)
Georgia	209125 (153408-289982)	3703.63 (2718.4-5100.78)	124947 (93278-171025)	3625.87 (2658.31-4897.4)	-0.08 (-0.1--0.06)
Germany	291179 (217336-390629)	334.64 (245.63-449.96)	271013 (204041-358013)	335.37 (248.61-449.27)	0.1 (-0.02-0.21)
Ghana	282253 (205626-380176)	2155.91 (1596.42-2928.36)	724850 (531105-984958)	2116.34 (1575.21-2865.39)	0.1 (0-0.21)
Greece	54033 (40033-72233)	508.98 (372.56-684.48)	48980 (37321-64613)	508.43 (380.03-679.44)	0.01 (-0.14-0.17)
Greenland	227 (168-305)	332.99 (251-438.42)	191 (144-249)	332.53 (248.97-438.15)	-0.01 (-0.02-0)
Grenada	2342 (1653-3223)	3110.66 (2272.79-4285.7)	3355 (2437-4605)	3061.68 (2229.96-4236.73)	-0.04 (-0.05--0.04)
Guam	3397 (2363-4670)	2171.41 (1550.44-2938.97)	3510 (2569-4705)	2271.7 (1645.75-3039.34)	0.12 (0.05-0.18)
Guatemala	175008 (135659-227203)	2542.93 (1989.53-3300.26)	412642 (297155-557152)	2516.01 (1846.04-3405.49)	-0.06 (-0.06--0.05)
Guinea	73734 (55085-98513)	1514.5 (1154.13-2011.86)	163749 (120263-218636)	1405.46 (1066.49-1877.26)	-0.25 (-0.29--0.21)
Guinea-Bissau	12100 (8928-16335)	1478.86 (1119.62-1949.74)	26608 (19746-35115)	1392.03 (1052.99-1826.45)	-0.22 (-0.25--0.2)
Guyana	24382 (17125-33783)	3170.36 (2274.79-4383.68)	25312 (18438-35339)	3161.45 (2293.82-4416.75)	-0.01 (-0.02-0)
Haiti	165946 (118184-228103)	2934.03 (2134.83-4066.67)	391041 (275953-547296)	2878.82 (2067.17-3996.54)	-0.04 (-0.05--0.02)
Honduras	102469 (72979-138656)	2650.56 (1930.93-3594.81)	278564 (198453-379822)	2633.96 (1899.37-3619.07)	0 (-0.01-0.01)
Hungary	217373 (160763-301295)	2080.65 (1520.2-2910.62)	189074 (141488-264875)	2075.28 (1501.32-2902.52)	-0.01 (-0.02-0)
Iceland	632 (460-847)	237.55 (175.36-313.5)	825 (616-1086)	235.54 (173.73-311.02)	0.03 (-0.02-0.09)
India	8175913 (6014083-11473933)	1023.54 (765.06-1422.89)	15659019 (11716896-22062981)	1009.95 (759.59-1412.54)	-0.12 (-0.38-0.14)
Indonesia	4702714 (3392894-6751250)	2636.76 (1936.39-3763)	8088468 (5977599-11596488)	2560.8 (1882.07-3666.95)	-0.05 (-0.06--0.04)
Iran (Islamic Republic of)	1162999 (827188-1605578)	2457.37 (1804.41-3430.76)	2339116 (1715364-3314192)	2306.4 (1687.02-3203.21)	0.12 (-0.26-0.51)
Iraq	435930 (334515-551611)	2599.72 (2040.96-3312.13)	932759 (663744-1285366)	2134.98 (1537.4-2929.69)	-0.69 (-0.83--0.55)
Ireland	10429 (7768-13673)	295.35 (220.3-389.97)	14367 (10886-19043)	295.6 (217.63-392.88)	-0.01 (-0.17-0.16)
Israel	18914 (14053-25282)	393.58 (293.12-521.5)	31190 (23126-40525)	342.14 (251.55-448.48)	-0.48 (-0.62--0.35)
Italy	201263 (154081-263842)	334.66 (252.9-445.47)	208323 (165153-266202)	370.93 (290.48-480)	0.39 (0.24-0.54)
Jamaica	69718 (48886-96515)	3134.11 (2261.27-4372.68)	97953 (70158-136335)	3109.34 (2241.79-4331.75)	-0.02 (-0.03--0.02)
Japan	978551 (756346-1307371)	727.39 (555.84-985.36)	840946 (657937-1120351)	748.63 (574.79-1008.57)	0.09 (0.08-0.09)
Jordan	26470 (18511-36573)	798.76 (581.25-1112.2)	103932 (75774-142267)	770.52 (564.53-1060.31)	0.02 (-0.06-0.11)
Kazakhstan	619191 (446326-866099)	3654.74 (2681.57-5007.91)	722391 (535761-1004206)	3668.46 (2699.41-5021.67)	0 (-0.01-0.02)
Kenya	351877 (248215-486916)	1950.58 (1439.69-2729.61)	951102 (681897-1328013)	1962.37 (1442.4-2740.72)	0.09 (0.02-0.16)
Kiribati	1919 (1377-2632)	2648.02 (1938.1-3615.08)	3261 (2394-4373)	2638.36 (1959.58-3510.84)	-0.11 (-0.22-0.01)
Kuwait	35156 (24491-51182)	1635.08 (1195.63-2269.43)	102591 (74460-146123)	1573.12 (1143.37-2176.78)	-0.26 (-0.39--0.14)
Kyrgyzstan	153045 (109028-214908)	3661.67 (2675.13-5084.28)	258958 (185888-365944)	3667.16 (2657.36-5116.86)	0 (-0.01-0.01)
Lao People's Democratic Republic	98852 (71161-139969)	2814.52 (2061.51-3962.05)	218032 (156272-311360)	2722.77 (1987.32-3857.24)	-0.07 (-0.08--0.06)
Latvia	70122 (51887-97569)	2578.63 (1898.44-3598.5)	44630 (33303-62749)	2559.96 (1868.8-3628.92)	-0.04 (-0.05--0.02)
Lebanon	36991 (26734-51179)	1311.49 (954.24-1844.61)	78873 (56549-111862)	1236.67 (892.11-1714.47)	-0.12 (-0.21--0.02)
Lesotho	32177 (23288-43461)	2524.51 (1848.78-3433.4)	46314 (33324-62711)	2353.07 (1734.13-3169.99)	-0.2 (-0.21--0.19)
Liberia	29837 (21896-39997)	1425.62 (1082.89-1884.21)	71451 (53073-95407)	1344.42 (1016.34-1801.33)	-0.32 (-0.37--0.28)
Libya	67377 (47550-92248)	1797.63 (1297.09-2460.28)	147457 (108505-202190)	1768.55 (1294.47-2408.85)	-0.05 (-0.07--0.03)
Lithuania	97624 (71240-137310)	2557.4 (1869.55-3566.42)	65196 (48151-92531)	2557.63 (1847.41-3614.23)	-0.03 (-0.04--0.02)
Luxembourg	843 (635-1106)	199.84 (151.02-259.74)	1401 (1088-1826)	202.13 (152.93-261.42)	-0.07 (-0.22-0.09)
Madagascar	204261 (148079-276762)	2025.12 (1491.04-2738.74)	539140 (386222-740409)	2001.82 (1466.03-2777.15)	-0.05 (-0.05--0.04)
Malawi	188703 (139128-252635)	2228.15 (1688.76-3004.87)	385521 (273338-519599)	2140.13 (1546.52-2934)	-0.15 (-0.18--0.12)
Malaysia	469897 (334621-660922)	2668.61 (1953.71-3731.99)	958621 (688014-1363150)	2618.51 (1902.84-3693.72)	-0.02 (-0.04--0.01)
Maldives	4744 (3338-6613)	2692.22 (1932.64-3772.26)	19862 (14082-29389)	2639.52 (1910.4-3750.14)	-0.05 (-0.07--0.03)
Mali	116777 (88981-154564)	1694.73 (1301.04-2215.74)	288566 (209334-386595)	1473.86 (1105.87-1967.54)	-0.72 (-0.83--0.62)
Malta	951 (715-1268)	242.82 (180.13-320.26)	1022 (770-1349)	241.76 (178.4-317.04)	0.03 (-0.09-0.14)
Marshall Islands	247 (177-338)	649.79 (474.42-874.54)	388 (284-525)	644.29 (473.63-869.91)	-1.08 (-2.17-0.02)
Mauritania	25093 (18543-33196)	1446.84 (1087.44-1926.04)	53552 (39521-71213)	1375.54 (1038.44-1824.43)	-0.21 (-0.23--0.18)
Mauritius	32475 (22808-46241)	2657.01 (1930.59-3718.71)	35113 (26176-48943)	2612.34 (1922.97-3674.02)	-0.03 (-0.04--0.02)
Mexico	2483713 (1778137-3408403)	3183.76 (2349.02-4421.02)	4354369 (3229893-6045361)	3142.65 (2325.83-4370.81)	0.14 (0-0.27)
Micronesia (Federated States of)	2155 (1528-2896)	2386.87 (1735.98-3187.53)	2494 (1811-3345)	2346.96 (1713.92-3154.18)	-0.08 (-0.11--0.05)
Monaco	74 (57-96)	245.96 (184.58-317.96)	80 (61-103)	245.51 (182.79-319.85)	-0.01 (-0.01-0)
Mongolia	72235 (51068-101034)	3692.3 (2675.2-5118.78)	130143 (95296-181742)	3684.98 (2703.92-5048.2)	-0.04 (-0.16-0.09)
Montenegro	13762 (9929-19068)	2093.09 (1513.56-2896.82)	12660 (9233-17645)	2072.21 (1489.18-2901.38)	-0.01 (-0.03-0)
Morocco	762300 (555266-1026246)	3129.73 (2337.15-4213.22)	993170 (727228-1382459)	2518.53 (1836.5-3495.98)	-1.05 (-1.25--0.84)
Mozambique	243786 (179374-332146)	2218.18 (1645.68-3058.45)	582739 (413956-782097)	2176.33 (1604.85-2934.58)	-0.34 (-0.42--0.26)
Myanmar	1081943 (757825-1522786)	2759.07 (1975.01-3874.43)	1586351 (1163144-2184889)	2703.72 (1978.93-3745.08)	-0.04 (-0.05--0.03)
Namibia	30031 (21293-41175)	2384.9 (1736.17-3260.2)	59887 (42850-81364)	2341.42 (1703.12-3151.21)	-0.05 (-0.06--0.04)
Nauru	231 (164-317)	2369.55 (1718.89-3230.11)	269 (192-364)	2395.32 (1733.95-3206.09)	0 (-0.01-0.02)
Nepal	231528 (166095-315779)	1356.39 (984.37-1854.35)	440249 (317507-603193)	1351.5 (983.2-1871.54)	0 (-0.01-0.01)
Netherlands	58515 (44129-76583)	353.95 (266.7-464.11)	48096 (36496-62435)	295.86 (218.44-389.03)	-0.3 (-0.42--0.17)
New Zealand	47771 (35834-64452)	1313.65 (987.77-1762.72)	71171 (54253-93983)	1360.75 (1032.67-1793.34)	0.41 (-0.14-0.97)
Nicaragua	91681 (67729-123744)	2775.36 (2096.67-3759.91)	189682 (136845-264897)	2632.29 (1922.7-3661.34)	-0.18 (-0.2--0.16)
Niger	92800 (67849-123779)	1477.69 (1126.09-1962.03)	257701 (187892-344162)	1366.01 (1037.41-1811.58)	-0.28 (-0.33--0.22)
Nigeria	1396402 (1023441-1901486)	1825.33 (1368.38-2508.93)	3801152 (2773158-5197007)	1943.65 (1461.21-2688.06)	0.55 (0.31-0.79)
Niue	47 (34-63)	2347.4 (1694.07-3131.19)	37 (28-50)	2363.08 (1735.46-3196.96)	0 (-0.05-0.05)
North Macedonia	44166 (31974-62471)	2098.27 (1521.72-2953.48)	49323 (36113-68743)	2086.24 (1508.25-2911.18)	-0.01 (-0.02--0.01)
Northern Mariana Islands	1334 (935-1828)	2227.9 (1607.74-3007.54)	1077 (795-1454)	2211.18 (1600.41-3018.12)	-0.11 (-0.26-0.03)
Norway	22156 (17071-29221)	496.84 (383.38-656.69)	27023 (20890-35763)	493.59 (377.86-657.17)	0.17 (0.01-0.32)
Oman	33939 (23938-47939)	1673.18 (1211.44-2311.51)	105106 (73251-152060)	1642.93 (1182.66-2280.6)	-0.07 (-0.1--0.04)
Pakistan	1744864 (1249404-2409904)	1926.52 (1415.58-2676.48)	4410811 (3176496-6165445)	1878.98 (1377.81-2639.48)	-0.22 (-0.36--0.08)
Palau	389 (277-526)	2309.54 (1670.7-3082.97)	377 (283-502)	1976.85 (1446.67-2673.18)	-0.43 (-0.55--0.31)
Palestine	30733 (21690-42408)	1839.03 (1330.08-2550.96)	92925 (66073-126600)	1781.59 (1298.24-2431.76)	-0.08 (-0.1--0.06)
Panama	60877 (43548-82995)	2536.36 (1856.89-3455.46)	109778 (79172-148860)	2506.56 (1804.97-3419.81)	-0.02 (-0.03--0.01)
Papua New Guinea	137306 (102205-180683)	3488.8 (2618.49-4570.75)	322364 (233994-440097)	3046.69 (2247.78-4150.64)	-0.51 (-0.65--0.37)
Paraguay	116604 (82845-161275)	3161.07 (2268.82-4378.56)	243505 (173874-335470)	3129.95 (2263.88-4287.45)	-0.04 (-0.05--0.03)
Peru	448985 (325904-616435)	2191.1 (1612.57-3005.34)	842557 (614460-1176575)	2139.63 (1568.44-2978.27)	0.12 (-0.03-0.26)
Philippines	1669969 (1200161-2399835)	2907.13 (2129.2-4143.29)	3359227 (2445590-4793433)	2841.88 (2089.05-4040.32)	-0.03 (-0.04--0.02)
Poland	850443 (619924-1214461)	2102.34 (1536.21-2990.03)	830175 (619201-1181111)	2088.29 (1536.57-2984.78)	0.01 (0-0.02)
Portugal	33801 (25022-44811)	327.53 (241.57-439.88)	33114 (25149-43276)	331.33 (243.79-437.56)	0 (-0.13-0.14)
Puerto Rico	112946 (82573-156812)	3091.78 (2265.05-4290.78)	94263 (70190-129290)	3078.89 (2238.44-4275.14)	-0.03 (-0.03--0.02)
Qatar	10603 (7325-15336)	1699.41 (1233.92-2356.25)	80306 (55587-119187)	1659.64 (1204.46-2311.6)	-0.24 (-0.32--0.15)
Republic of Korea	364351 (274583-477351)	711.2 (545.95-926.04)	406359 (312434-541736)	751 (564.98-1019.06)	0.21 (0.13-0.29)
Republic of Moldova	121346 (86718-172145)	2621.81 (1908.05-3672.68)	102891 (75438-145139)	2586.61 (1855.97-3652.74)	-0.07 (-0.08--0.06)
Romania	488141 (358149-681398)	2115.77 (1532.79-2965.23)	366978 (274606-508905)	2094.59 (1527.91-2928.37)	-0.02 (-0.04--0.01)
Russian Federation	4067931 (3003910-5853870)	2484.8 (1845.45-3544.62)	3777008 (2815538-5342367)	2479.71 (1838.97-3527.13)	0 (-0.01-0.02)
Rwanda	115705 (83161-158369)	1913.42 (1387.44-2602.2)	246376 (176244-338588)	1863.34 (1359.81-2570.13)	-0.15 (-0.17--0.13)
Saint Kitts and Nevis	1206 (833-1697)	3104.76 (2254.22-4327.21)	2042 (1498-2820)	3076.83 (2230.58-4246.61)	-0.03 (-0.04--0.03)
Saint Lucia	3953 (2783-5455)	3144.75 (2296.25-4381.79)	5998 (4458-8410)	3082.48 (2257.07-4318.06)	-0.07 (-0.07--0.06)
Saint Vincent and the Grenadines	3123 (2223-4313)	3102.29 (2270.13-4274.22)	3557 (2647-4887)	3075.29 (2256.04-4264.06)	-0.01 (-0.02-0)
Samoa	5132 (3682-6914)	3497.44 (2593-4706.06)	6920 (5061-9220)	3511.25 (2589.35-4658.99)	0.1 (-0.12-0.31)
San Marino	63 (47-82)	246.16 (183.97-318.06)	76 (58-98)	245.66 (183.81-323.04)	-0.01 (-0.03-0)
Sao Tome and Principe	1277 (930-1714)	1372.34 (1024.19-1843.32)	2879 (2112-3852)	1325.04 (991.53-1769.51)	-0.12 (-0.13--0.11)
Saudi Arabia	508317 (375138-682190)	3195.34 (2380.13-4274.3)	1426229 (1035932-1959943)	2750.67 (2027.07-3682.94)	-0.29 (-0.38--0.21)
Senegal	74856 (56278-96829)	1203.01 (941.04-1516.44)	128702 (96431-170169)	880.37 (673.93-1160.93)	-0.84 (-1.5--0.18)
Serbia	208117 (152645-293548)	2098.16 (1526.73-2977.55)	185153 (135877-254115)	2079.31 (1501.49-2874.04)	-0.01 (-0.02-0.01)
Seychelles	1830 (1290-2567)	2527.87 (1817.86-3527.72)	2823 (2074-4003)	2472.61 (1799.03-3512.09)	0.01 (-0.03-0.04)
Sierra Leone	52959 (38902-70457)	1430.35 (1077.82-1886.4)	115736 (86188-152021)	1360.14 (1031.57-1782.65)	-0.25 (-0.28--0.21)
Singapore	28969 (21461-39282)	752.04 (569.42-1004.62)	49958 (38778-67403)	750.52 (564.44-1006.25)	-0.02 (-0.04--0.01)
Slovakia	114121 (81885-159811)	2081.7 (1495.55-2905.3)	114119 (83177-161184)	2066.02 (1478.62-2889.27)	-0.01 (-0.02-0.01)
Slovenia	33507 (24647-47153)	1581.14 (1159.4-2218.04)	29708 (22080-41772)	1577.38 (1137.4-2241.39)	0.06 (-0.01-0.13)
Solomon Islands	5698 (3981-7780)	1986.12 (1427.97-2694.24)	13171 (9392-18375)	1969.95 (1413.31-2778.61)	0.02 (-0.01-0.05)
Somalia	175452 (128130-238491)	2633.06 (1942.56-3585.28)	418589 (299732-577878)	2277.96 (1658.04-3170.7)	-0.64 (-0.96--0.32)
South Africa	1551616 (1123600-2113714)	4285.88 (3166.92-5831.73)	2640588 (1945279-3704923)	4095.49 (3028.93-5668.43)	-0.07 (-0.29-0.15)
South Sudan	102935 (73797-139284)	2025.42 (1488.85-2716.06)	164462 (118763-221290)	2027.56 (1481.15-2760.25)	-0.03 (-0.04--0.02)
Spain	114861 (84703-151628)	289.01 (213.53-381.85)	137720 (105667-179963)	308.01 (231.53-405.71)	0.34 (0.25-0.43)
Sri Lanka	482348 (341555-676251)	2667.35 (1904.07-3753.36)	586321 (433530-819407)	2607.21 (1912.56-3671.35)	-0.04 (-0.05--0.03)
Sudan	447163 (321292-608376)	2564.71 (1856.24-3474.29)	1132810 (827051-1507031)	2589.56 (1936.29-3445.17)	-0.03 (-0.25-0.2)
Suriname	12027 (8611-16533)	3159.76 (2318.61-4356.79)	18564 (13549-25644)	3164.85 (2287.39-4410.49)	0.01 (0-0.02)
Sweden	51048 (38012-70149)	582.08 (427.17-802.42)	56621 (42655-76783)	569.74 (421.79-771.76)	-0.23 (-0.54-0.08)
Switzerland	18399 (13974-23832)	241.94 (181.94-313.63)	21619 (16741-28341)	242.88 (183.65-316.32)	-0.1 (-0.23-0.03)
Syrian Arab Republic	195705 (139792-267933)	1851.99 (1353.1-2567.31)	242912 (180728-322208)	1877.63 (1358.38-2610.54)	0.07 (0-0.14)
Taiwan	864297 (636569-1190122)	3751.67 (2817.33-5118.06)	877085 (653149-1201403)	3486.23 (2528.01-4790.3)	-0.11 (-0.16--0.06)
Tajikistan	173572 (120719-241856)	3719.07 (2698.46-5152.98)	383296 (271891-532093)	3667.39 (2670.12-5036.64)	-0.04 (-0.06--0.03)
Thailand	2032427 (1501611-2709655)	3241.44 (2423.56-4320.2)	2078555 (1546225-2859988)	3037.48 (2196.76-4207.14)	0.17 (0.04-0.3)
Timor-Leste	20759 (14529-29609)	2791.58 (2019.66-3963.95)	34110 (24627-46939)	2690.97 (1957.06-3757.59)	-0.09 (-0.1--0.07)
Togo	43658 (32093-57763)	1452.99 (1095.96-1901.9)	110650 (83344-146833)	1380.7 (1049.01-1829.42)	-0.22 (-0.24--0.19)
Tokelau	33 (24-45)	2465.92 (1797.33-3305.56)	31 (22-42)	2352.3 (1698.78-3214.94)	-0.25 (-0.3--0.19)
Tonga	2380 (1718-3197)	2877.24 (2101.54-3839.13)	2766 (1998-3682)	2889.9 (2099.46-3882.78)	0 (-0.11-0.11)
Trinidad and Tobago	38390 (27139-53528)	3112.02 (2258.94-4280.18)	44815 (32533-62335)	3072.98 (2219.45-4231.42)	-0.03 (-0.04--0.02)
Tunisia	148211 (105623-205068)	1848.65 (1341.66-2549.67)	224000 (164404-311031)	1792.34 (1300.62-2474.63)	0.25 (0.12-0.38)
T��rkiye	1266212 (939465-1668271)	2194.53 (1644.14-2889.3)	1662741 (1217904-2304085)	1848.84 (1347.15-2559.87)	-0.33 (-0.49--0.17)
Turkmenistan	126528 (88895-176406)	3688.66 (2691.3-5118.05)	193013 (141674-267447)	3543.85 (2607.7-4870.9)	-0.14 (-0.16--0.13)
Tuvalu	235 (169-311)	2597.7 (1896.17-3438.45)	280 (202-381)	2240.76 (1633.14-3046.5)	-0.54 (-0.56--0.51)
Uganda	321631 (230571-433709)	2247.67 (1653.57-3026.63)	759193 (550431-1029298)	2023.08 (1496.77-2713.91)	-0.45 (-0.53--0.38)
Ukraine	1344089 (985098-1884125)	2488.64 (1818.42-3484.83)	1149384 (848428-1620319)	2483.84 (1835.78-3497.08)	0 (0-0.01)
United Arab Emirates	37877 (26227-55681)	1497.23 (1085.35-2069)	211145 (148664-300486)	1499.77 (1075.65-2071.11)	-0.03 (-0.07-0.02)
United Kingdom	152940 (119747-193783)	256.41 (200.6-326.52)	204345 (166987-252558)	305.48 (244.82-382.46)	-0.01 (-0.19-0.17)
United Republic of Tanzania	527143 (386453-688730)	2429.19 (1822-3201.65)	1204377 (868267-1640710)	2243.28 (1641.18-3053.47)	-0.07 (-0.3-0.15)
United States of America	1298854 (965131-1767510)	466.72 (347.56-626.2)	1630345 (1226989-2206021)	501.88 (373.15-682.81)	-0.36 (-0.62--0.11)
United States Virgin Islands	3384 (2508-4662)	3135.32 (2308.81-4299.33)	2224 (1678-3074)	3080.82 (2239.51-4320.2)	-0.04 (-0.06--0.02)
Uruguay	18846 (14390-25014)	623.55 (474.36-830.62)	21334 (16469-28165)	620.3 (477.35-831.1)	0 (-0.01-0.01)
Uzbekistan	698970 (492912-962459)	3652.54 (2655.13-5001.21)	1354391 (990706-1865586)	3637.73 (2670.82-4943.97)	0.01 (-0.01-0.02)
Vanuatu	4744 (3492-6158)	3404.94 (2556.67-4384.94)	9202 (6576-12292)	3003.98 (2182.14-4021.38)	-0.45 (-0.51--0.39)
Venezuela (Bolivarian Republic of)	480787 (342299-662868)	2566.71 (1874.78-3564.68)	692592 (513679-949922)	2598.02 (1895.88-3550.78)	-0.01 (-0.03-0.02)
Viet Nam	1436376 (1043370-1981378)	2270.39 (1696.13-3113.99)	2607310 (1900663-3742321)	2356.33 (1709.69-3324.46)	0.22 (0.17-0.27)
Yemen	198968 (140315-274325)	1915.4 (1382.76-2628.37)	592835 (423533-818447)	1845 (1341.72-2558.67)	-0.08 (-0.1--0.06)
Zambia	101315 (72886-137448)	1560.43 (1146.19-2120.58)	281737 (199449-389971)	1527.34 (1109.93-2096.8)	-0.07 (-0.12--0.02)
Zimbabwe	138038 (97889-188513)	1582.6 (1157.72-2145.03)	236335 (171125-318305)	1582.23 (1151.87-2126.04)	-0.01 (-0.02-0)
