# Supplementary material for: Global, regional, and national burden of chlamydial infection: a systematic analysis of incidence, prevalence, deaths, and DALYs with projections to 2046
Source: Front Public Health. 2025 Oct 31;13:1674277. doi: 10.3389/fpubh.2025.1674277 (PMC12615392; doi:10.3389/fpubh.2025.1674277)
Supplement: SUPPLEMENTARY FIGURE S3 — Numbers and age-standardized rates of chlamydial infection related incidence, prevalence, deaths, and DALYs for different SDI region in 2021. Line graphs compare burden across SDI regions for (A) age-standardized incidence rate (ASIR, per 100,000 population), age-standardized prevalence rate (ASPR, per 100,000), age-standardized death rate (ASDR, per 100,000), and age-standardized DALYs rate (ASDAR, per 100,000). Bar charts compare burden across SDI regions for (B) incidence cases, prevalence cases, deaths cases, and DALYs cases. [file Data_Sheet_3.CSV]

	Number of deaths cases (95% UI) in 1990	The age-standardized deaths rate/100000 (95% UI) in 1990	Number of deaths cases (95% UI) in 2021	The age-standardized deaths rate/100000 (95% UI) in 2021	EAPC (95% CI)
Global	838 (531-1070)	0.02 (0.01-0.02)	1033 (683-1370)	0.01 (0.01-0.02)	-1.48 (-1.62--1.34)
Sex
Female	838 (531-1070)	0.04 (0.02-0.05)	1033 (683-1370)	0.02 (0.02-0.03)	0 (0-0)
Male	0 (0-0)	0 (0-0)	0 (0-0)	0 (0-0)	0 (0-0)
Age
10-14 years	8 (4-11)	0 (0-0)	7 (4-11)	0 (0-0)	-1.05 (-1.14--0.97)
15-19 years	66 (38-93)	0.01 (0.01-0.02)	65 (38-108)	0.01 (0.01-0.02)	-1.07 (-1.27--0.87)
20-24 years	81 (42-110)	0.02 (0.01-0.02)	78 (46-124)	0.01 (0.01-0.02)	-1.32 (-1.63--1)
25-29 years	89 (45-114)	0.02 (0.01-0.03)	82 (47-119)	0.01 (0.01-0.02)	-1.47 (-1.77--1.16)
30-34 years	68 (37-87)	0.02 (0.01-0.02)	71 (42-98)	0.01 (0.01-0.02)	-1.56 (-1.73--1.4)
35-39 years	60 (35-76)	0.02 (0.01-0.02)	64 (40-86)	0.01 (0.01-0.02)	-1.52 (-1.68--1.36)
40-44 years	68 (40-90)	0.02 (0.01-0.03)	74 (46-98)	0.01 (0.01-0.02)	-1.84 (-2.07--1.61)
45-49 years	53 (31-70)	0.02 (0.01-0.03)	61 (40-81)	0.01 (0.01-0.02)	-2.14 (-2.34--1.94)
50-54 years	56 (34-72)	0.03 (0.02-0.03)	64 (40-81)	0.01 (0.01-0.02)	-2.1 (-2.25--1.95)
55-59 years	64 (35-86)	0.03 (0.02-0.05)	88 (48-122)	0.02 (0.01-0.03)	-1.79 (-2.06--1.52)
60-64 years	42 (28-57)	0.03 (0.02-0.04)	52 (35-72)	0.02 (0.01-0.02)	-1.83 (-1.98--1.68)
65-69 years	43 (29-56)	0.03 (0.02-0.05)	63 (41-83)	0.02 (0.01-0.03)	-1.4 (-1.6--1.2)
70-74 years	38 (27-51)	0.05 (0.03-0.06)	61 (41-81)	0.03 (0.02-0.04)	-1.35 (-1.45--1.24)
75-79 years	38 (29-50)	0.06 (0.05-0.08)	54 (39-72)	0.04 (0.03-0.05)	-1.42 (-1.53--1.3)
80-84 years	30 (23-40)	0.08 (0.07-0.11)	53 (38-71)	0.06 (0.04-0.08)	-1 (-1.08--0.92)
85-89 years	22 (16-30)	0.14 (0.11-0.2)	48 (33-64)	0.11 (0.07-0.14)	-0.82 (-0.95--0.69)
90-94 years	10 (7-14)	0.24 (0.17-0.33)	33 (22-42)	0.18 (0.13-0.23)	-0.74 (-0.87--0.61)
95+ years	3 (2-4)	0.31 (0.23-0.43)	14 (10-18)	0.26 (0.18-0.33)	-0.55 (-0.65--0.44)
SDI region
High-middle SDI	84 (75-98)	0.01 (0.01-0.01)	88 (75-106)	0 (0-0.01)	-2.05 (-2.3--1.81)
High SDI	74 (68-80)	0.01 (0.01-0.01)	91 (75-105)	0 (0-0)	-1.56 (-1.68--1.43)
Low-middle SDI	293 (160-383)	0.04 (0.02-0.05)	382 (209-513)	0.02 (0.01-0.03)	-1.64 (-1.83--1.45)
Low SDI	198 (89-298)	0.06 (0.03-0.09)	246 (134-435)	0.03 (0.02-0.05)	-2.21 (-2.36--2.05)
Middle SDI	188 (126-228)	0.02 (0.01-0.02)	225 (170-274)	0.01 (0.01-0.01)	-1.78 (-1.92--1.63)
GBD region
Advanced Health System	124 (116-133)	0.01 (0.01-0.01)	144 (123-167)	0.01 (0-0.01)	-1.51 (-1.74--1.27)
Africa	186 (86-275)	0.04 (0.02-0.06)	230 (137-415)	0.02 (0.01-0.04)	-2.2 (-2.34--2.06)
African Region	177 (79-255)	0.05 (0.02-0.07)	213 (125-384)	0.02 (0.02-0.04)	-2.43 (-2.58--2.28)
America	84 (79-90)	0.01 (0.01-0.01)	147 (134-167)	0.01 (0.01-0.01)	-0.08 (-0.26-0.11)
Andean Latin America	3 (2-4)	0.01 (0.01-0.02)	4 (3-7)	0.01 (0-0.01)	-1.26 (-1.55--0.96)
Asia	477 (264-628)	0.02 (0.01-0.03)	568 (324-747)	0.01 (0.01-0.02)	-1.89 (-2.06--1.72)
Australasia	2 (2-3)	0.01 (0.01-0.01)	2 (1-2)	0 (0-0)	-3.5 (-4.19--2.81)
Basic Health System	189 (130-238)	0.01 (0.01-0.01)	217 (178-264)	0.01 (0.01-0.01)	-1.84 (-2.01--1.68)
Caribbean	6 (5-8)	0.02 (0.02-0.02)	14 (10-19)	0.03 (0.02-0.04)	1.57 (1.31-1.83)
Central Africa	18 (7-29)	0.04 (0.02-0.07)	26 (14-49)	0.03 (0.01-0.05)	-2.18 (-2.39--1.97)
Central Asia	13 (12-15)	0.02 (0.02-0.03)	8 (6-12)	0.01 (0.01-0.01)	-3.81 (-4.54--3.07)
Central Europe	9 (8-9)	0.01 (0.01-0.01)	6 (5-8)	0 (0-0)	-2.34 (-2.57--2.11)
Central Latin America	21 (19-23)	0.02 (0.02-0.02)	50 (42-63)	0.02 (0.02-0.02)	1 (0.44-1.57)
Central Sub-Saharan Africa	16 (6-28)	0.05 (0.02-0.09)	24 (13-48)	0.03 (0.02-0.07)	-2.1 (-2.29--1.91)
Commonwealth High Income	13 (12-14)	0.01 (0.01-0.01)	13 (11-14)	0 (0-0.01)	-1.75 (-2.04--1.46)
Commonwealth Low Income	69 (36-97)	0.06 (0.03-0.09)	100 (52-156)	0.04 (0.02-0.06)	-1.95 (-2.3--1.59)
Commonwealth Middle Income	368 (192-470)	0.04 (0.02-0.06)	449 (242-612)	0.02 (0.01-0.03)	-1.94 (-2.18--1.7)
East Asia	83 (39-122)	0.01 (0-0.01)	52 (32-77)	0 (0-0)	-3.8 (-4.09--3.51)
East Asia & Pacific - WB	109 (62-153)	0.01 (0-0.01)	113 (80-145)	0 (0-0)	-2.19 (-2.32--2.05)
Eastern Africa	100 (42-176)	0.08 (0.04-0.14)	119 (66-257)	0.04 (0.02-0.08)	-2.64 (-2.84--2.44)
Eastern Europe	41 (39-45)	0.02 (0.02-0.02)	42 (36-51)	0.01 (0.01-0.02)	-1.15 (-1.63--0.66)
Eastern Mediterranean Region	27 (17-60)	0.01 (0.01-0.03)	58 (37-93)	0.01 (0.01-0.02)	-0.58 (-0.65--0.51)
Eastern Sub-Saharan Africa	125 (52-206)	0.09 (0.04-0.15)	152 (84-315)	0.04 (0.03-0.09)	-2.56 (-2.75--2.38)
Europe	90 (85-97)	0.01 (0.01-0.01)	86 (75-102)	0.01 (0.01-0.01)	-1.71 (-2--1.41)
Europe & Central Asia - WB	99 (93-105)	0.01 (0.01-0.01)	90 (80-108)	0.01 (0.01-0.01)	-1.86 (-2.2--1.53)
European Region	99 (94-105)	0.01 (0.01-0.01)	91 (80-108)	0.01 (0.01-0.01)	-1.87 (-2.21--1.54)
High-income Asia Pacific	7 (6-8)	0 (0-0)	29 (21-34)	0 (0-0.01)	0.41 (-0.13-0.94)
High-income North America	28 (25-30)	0.01 (0.01-0.01)	27 (23-30)	0 (0-0)	-1.84 (-1.97--1.71)
Latin America & Caribbean - WB	57 (53-61)	0.02 (0.02-0.02)	121 (108-138)	0.02 (0.02-0.02)	0.27 (0.07-0.47)
Limited Health System	484 (257-644)	0.04 (0.02-0.06)	608 (327-850)	0.03 (0.01-0.04)	-1.98 (-2.18--1.78)
Middle East & North Africa - WB	8 (5-16)	0.01 (0-0.01)	13 (10-20)	0 (0-0.01)	-1.04 (-1.37--0.7)
Minimal Health System	41 (19-67)	0.04 (0.02-0.07)	63 (35-116)	0.03 (0.02-0.05)	-1.67 (-1.78--1.57)
North Africa and Middle East	9 (5-17)	0.01 (0-0.01)	16 (12-24)	0 (0-0.01)	-0.61 (-1.01--0.21)
North America	28 (25-30)	0.01 (0.01-0.01)	27 (23-30)	0 (0-0)	-1.84 (-1.97--1.71)
Northern Africa	4 (2-10)	0.01 (0-0.02)	6 (4-11)	0.01 (0-0.01)	-0.6 (-0.88--0.32)
Oceania	0 (0-1)	0.01 (0-0.01)	1 (0-1)	0.01 (0-0.01)	-1.59 (-1.79--1.38)
Region of the Americas	84 (79-90)	0.01 (0.01-0.01)	147 (134-167)	0.01 (0.01-0.01)	-0.08 (-0.26-0.11)
South-East Asia Region	355 (189-461)	0.04 (0.02-0.05)	429 (227-582)	0.02 (0.01-0.03)	-2.02 (-2.25--1.78)
South Asia	354 (185-471)	0.05 (0.02-0.07)	441 (229-605)	0.03 (0.01-0.04)	-2.02 (-2.25--1.79)
South Asia - WB	356 (187-473)	0.05 (0.02-0.06)	444 (233-607)	0.03 (0.01-0.04)	-2 (-2.23--1.77)
Southeast Asia	18 (13-26)	0.01 (0-0.01)	32 (20-43)	0.01 (0-0.01)	-0.56 (-0.72--0.4)
Southern Africa	50 (25-65)	0.07 (0.04-0.09)	55 (35-88)	0.04 (0.03-0.06)	-2.01 (-2.13--1.88)
Southern Latin America	4 (4-5)	0.01 (0.01-0.01)	7 (6-8)	0.01 (0.01-0.01)	-0.03 (-0.3-0.24)
Southern Sub-Saharan Africa	24 (14-30)	0.06 (0.04-0.07)	19 (14-28)	0.03 (0.02-0.04)	-2.47 (-2.8--2.13)
Sub-Saharan Africa - WB	182 (81-266)	0.05 (0.02-0.07)	224 (131-408)	0.03 (0.02-0.05)	-2.35 (-2.49--2.21)
Tropical Latin America	23 (21-25)	0.02 (0.02-0.02)	46 (41-51)	0.02 (0.02-0.02)	-0.5 (-0.7--0.3)
Western Africa	14 (6-19)	0.01 (0.01-0.02)	24 (11-34)	0.01 (0-0.01)	-1.21 (-1.31--1.11)
Western Europe	36 (33-39)	0.01 (0.01-0.01)	34 (28-40)	0 (0-0)	-1.76 (-1.91--1.61)
Western Pacific Region	94 (50-135)	0.01 (0-0.01)	92 (65-121)	0 (0-0)	-2.34 (-2.52--2.16)
Western Sub-Saharan Africa	17 (7-23)	0.01 (0.01-0.02)	28 (13-39)	0.01 (0-0.01)	-1.28 (-1.38--1.19)
Country
Afghanistan	0 (0-1)	0 (0-0.02)	1 (0-2)	0.01 (0-0.02)	1.81 (1.7-1.93)
Albania	0 (0-0)	0.01 (0-0.01)	0 (0-0)	0 (0-0.01)	-1.99 (-2.19--1.79)
Algeria	0 (0-1)	0 (0-0.01)	1 (0-1)	0 (0-0)	1.81 (1.33-2.29)
American Samoa	0 (0-0)	0 (0-0)	0 (0-0)	0 (0-0)	-0.44 (-2.15-1.29)
Andorra	0 (0-0)	0.01 (0-0.01)	0 (0-0)	0 (0-0.01)	-1.54 (-1.72--1.36)
Angola	3 (1-5)	0.05 (0.02-0.09)	6 (3-12)	0.03 (0.02-0.07)	-2.05 (-2.22--1.88)
Antigua and Barbuda	0 (0-0)	0 (0-0)	0 (0-0)	0.01 (0.01-0.01)	3.79 (3.12-4.47)
Argentina	3 (3-3)	0.01 (0.01-0.01)	5 (4-6)	0.01 (0.01-0.01)	0.27 (-0.01-0.54)
Armenia	1 (1-1)	0.03 (0.02-0.03)	0 (0-0)	0.01 (0-0.01)	-5.3 (-6.24--4.35)
Australia	2 (2-2)	0.01 (0.01-0.01)	1 (1-2)	0 (0-0)	-3.63 (-4.24--3.03)
Austria	1 (0-1)	0 (0-0.01)	0 (0-0)	0 (0-0)	-2.19 (-2.42--1.95)
Azerbaijan	2 (2-3)	0.04 (0.03-0.06)	2 (1-4)	0.02 (0.01-0.04)	-2.79 (-3.03--2.54)
Bahamas	0 (0-0)	0.01 (0.01-0.01)	0 (0-0)	0.02 (0.01-0.02)	2.85 (2.07-3.64)
Bahrain	0 (0-0)	0 (0-0)	0 (0-0)	0 (0-0.01)	1.95 (1.43-2.47)
Bangladesh	20 (11-35)	0.05 (0.02-0.09)	29 (12-51)	0.03 (0.01-0.06)	-2.29 (-2.77--1.8)
Barbados	0 (0-0)	0.01 (0.01-0.01)	0 (0-0)	0.01 (0.01-0.02)	1.44 (0.32-2.58)
Belarus	2 (1-2)	0.01 (0.01-0.02)	1 (1-2)	0.01 (0.01-0.01)	-1.94 (-2.37--1.5)
Belgium	1 (1-1)	0.01 (0.01-0.01)	1 (1-1)	0 (0-0)	-2.01 (-2.21--1.82)
Belize	0 (0-0)	0 (0-0)	0 (0-0)	0.01 (0.01-0.01)	3.82 (2.83-4.82)
Benin	0 (0-1)	0.01 (0.01-0.02)	1 (0-1)	0.01 (0-0.01)	-2.18 (-2.48--1.89)
Bermuda	0 (0-0)	0 (0-0)	0 (0-0)	0 (0-0.01)	1.43 (0.73-2.14)
Bhutan	0 (0-0)	0.04 (0.02-0.07)	0 (0-0)	0.03 (0.01-0.04)	-2.34 (-2.58--2.09)
Bolivia (Plurinational State of)	1 (0-1)	0.02 (0.01-0.03)	1 (1-2)	0.01 (0.01-0.02)	-1.59 (-1.72--1.45)
Bosnia and Herzegovina	0 (0-0)	0 (0-0)	0 (0-0)	0 (0-0)	-1.9 (-2.11--1.69)
Botswana	0 (0-1)	0.05 (0.03-0.08)	0 (0-1)	0.02 (0.01-0.04)	-2.72 (-3.41--2.03)
Brazil	22 (21-24)	0.02 (0.02-0.02)	44 (40-50)	0.02 (0.02-0.02)	-0.54 (-0.75--0.33)
Brunei Darussalam	0 (0-0)	0.01 (0.01-0.03)	0 (0-0)	0.01 (0.01-0.02)	0.22 (-0.04-0.49)
Bulgaria	0 (0-0)	0 (0-0)	0 (0-0)	0 (0-0)	-0.41 (-0.57--0.24)
Burkina Faso	1 (0-2)	0.01 (0.01-0.02)	1 (1-2)	0.01 (0-0.01)	-1.46 (-1.58--1.33)
Burundi	2 (1-6)	0.05 (0.03-0.13)	3 (1-9)	0.03 (0.01-0.08)	-3.13 (-3.67--2.59)
C?te d'Ivoire	1 (0-2)	0.01 (0.01-0.02)	2 (1-3)	0.01 (0-0.01)	-0.63 (-0.77--0.49)
Cabo Verde	0 (0-0)	0 (0-0.01)	0 (0-0)	0 (0-0)	-3.03 (-3.2--2.87)
Cambodia	0 (0-1)	0.01 (0-0.02)	1 (0-2)	0.01 (0-0.01)	0.47 (0.24-0.7)
Cameroon	2 (0-3)	0.02 (0.01-0.04)	3 (1-5)	0.01 (0-0.02)	-2.21 (-2.33--2.08)
Canada	2 (2-2)	0.01 (0.01-0.01)	2 (2-2)	0 (0-0)	-2.44 (-2.57--2.32)
Central African Republic	1 (0-2)	0.07 (0.03-0.12)	2 (1-3)	0.06 (0.03-0.1)	-1.16 (-1.39--0.93)
Chad	1 (0-1)	0.02 (0.01-0.03)	1 (1-3)	0.01 (0.01-0.02)	-1.1 (-1.38--0.83)
Chile	1 (1-1)	0.01 (0.01-0.01)	2 (1-2)	0.01 (0.01-0.01)	-0.92 (-1.24--0.6)
China	81 (37-121)	0.01 (0-0.01)	49 (29-75)	0 (0-0)	-3.92 (-4.21--3.62)
Colombia	4 (4-5)	0.02 (0.02-0.02)	8 (7-10)	0.02 (0.01-0.02)	-0.09 (-0.48-0.29)
Comoros	0 (0-1)	0.07 (0.03-0.14)	0 (0-1)	0.04 (0.02-0.09)	-2.88 (-3.51--2.25)
Congo	1 (0-1)	0.05 (0.02-0.09)	1 (0-2)	0.03 (0.01-0.05)	-2.27 (-2.54--2)
Cook Islands	0 (0-0)	0 (0-0.01)	0 (0-0)	0 (0-0)	-2.43 (-2.53--2.33)
Costa Rica	0 (0-0)	0.01 (0.01-0.01)	1 (1-1)	0.01 (0.01-0.02)	0.76 (0.35-1.18)
Croatia	0 (0-0)	0 (0-0)	0 (0-0)	0 (0-0)	-1.55 (-1.78--1.31)
Cuba	1 (1-1)	0.01 (0.01-0.01)	4 (3-5)	0.03 (0.02-0.03)	3.26 (2.39-4.14)
Cyprus	0 (0-0)	0.01 (0.01-0.02)	0 (0-0)	0 (0-0.01)	-3.02 (-3.17--2.87)
Czechia	1 (1-1)	0.01 (0.01-0.01)	1 (1-1)	0 (0-0.01)	-1.28 (-1.58--0.98)
Democratic People's Republic of Korea	1 (0-1)	0 (0-0.01)	1 (1-2)	0 (0-0.01)	0.4 (0.17-0.63)
Democratic Republic of the Congo	11 (4-20)	0.05 (0.02-0.1)	15 (8-32)	0.03 (0.02-0.07)	-2.13 (-2.33--1.92)
Denmark	1 (1-1)	0.01 (0.01-0.02)	1 (1-1)	0.01 (0.01-0.01)	-1.87 (-2.23--1.52)
Djibouti	0 (0-0)	0.03 (0.01-0.09)	0 (0-1)	0.03 (0.01-0.07)	-0.86 (-1.25--0.46)
Dominica	0 (0-0)	0 (0-0)	0 (0-0)	0 (0-0)	1.88 (1.51-2.26)
Dominican Republic	2 (1-3)	0.03 (0.02-0.05)	3 (2-6)	0.03 (0.02-0.05)	0.08 (-0.07-0.22)
Ecuador	0 (0-0)	0 (0-0.01)	1 (1-2)	0.01 (0-0.01)	1.18 (0.36-2.01)
Egypt	3 (1-8)	0.01 (0.01-0.04)	4 (2-6)	0.01 (0-0.01)	-1.86 (-2.08--1.63)
El Salvador	0 (0-0)	0.01 (0-0.01)	0 (0-0)	0 (0-0.01)	-0.06 (-0.25-0.13)
Equatorial Guinea	0 (0-0)	0.07 (0.03-0.13)	0 (0-0)	0.03 (0.01-0.05)	-3.43 (-3.72--3.14)
Eritrea	2 (1-5)	0.07 (0.03-0.19)	2 (1-5)	0.04 (0.02-0.11)	-1.22 (-1.35--1.1)
Estonia	0 (0-1)	0.02 (0.02-0.03)	0 (0-0)	0.01 (0.01-0.01)	-4 (-4.45--3.55)
Eswatini	0 (0-0)	0.05 (0.03-0.08)	0 (0-0)	0.03 (0.02-0.05)	-1.22 (-1.67--0.77)
Ethiopia	52 (17-108)	0.14 (0.05-0.32)	37 (15-127)	0.04 (0.02-0.15)	-4.45 (-4.74--4.16)
Fiji	0 (0-0)	0.02 (0.01-0.03)	0 (0-0)	0.01 (0.01-0.02)	-1.81 (-2.27--1.34)
Finland	2 (1-2)	0.02 (0.02-0.02)	1 (1-1)	0.01 (0.01-0.01)	-2.54 (-2.72--2.36)
France	5 (4-5)	0.01 (0.01-0.01)	5 (4-6)	0 (0-0)	-1.64 (-1.93--1.34)
Gabon	0 (0-0)	0.04 (0.02-0.07)	0 (0-0)	0.02 (0.01-0.04)	-3.09 (-3.53--2.65)
Gambia	0 (0-0)	0.01 (0-0.02)	0 (0-0)	0.01 (0-0.02)	-0.65 (-0.92--0.38)
Georgia	1 (1-1)	0.01 (0.01-0.01)	0 (0-0)	0 (0-0)	-5.24 (-6.12--4.35)
Germany	8 (7-9)	0.01 (0.01-0.01)	6 (4-7)	0 (0-0)	-2.36 (-2.61--2.1)
Ghana	2 (1-3)	0.01 (0.01-0.02)	2 (1-4)	0.01 (0-0.01)	-1.81 (-1.98--1.63)
Greece	0 (0-0)	0 (0-0)	0 (0-0)	0 (0-0)	-1.64 (-1.85--1.43)
Greenland	0 (0-0)	0 (0-0)	0 (0-0)	0 (0-0)	1.33 (0.54-2.13)
Grenada	0 (0-0)	0.01 (0.01-0.01)	0 (0-0)	0.02 (0.01-0.02)	3.75 (3.09-4.41)
Guam	0 (0-0)	0 (0-0.01)	0 (0-0)	0 (0-0)	-5.97 (-6.52--5.42)
Guatemala	1 (1-1)	0.02 (0.02-0.02)	2 (2-2)	0.01 (0.01-0.02)	-0.21 (-0.71-0.3)
Guinea	1 (0-1)	0.02 (0.01-0.03)	1 (0-2)	0.01 (0.01-0.02)	-1.03 (-1.19--0.87)
Guinea-Bissau	0 (0-0)	0.03 (0.01-0.06)	0 (0-1)	0.02 (0.01-0.03)	-1.93 (-2.38--1.49)
Guyana	0 (0-0)	0.02 (0.02-0.02)	0 (0-0)	0.03 (0.02-0.05)	2.54 (1.52-3.56)
Haiti	2 (1-4)	0.04 (0.02-0.07)	5 (2-9)	0.04 (0.02-0.07)	0.19 (0.07-0.31)
Honduras	1 (1-2)	0.04 (0.02-0.07)	2 (1-5)	0.03 (0.02-0.06)	-1.25 (-1.45--1.06)
Hungary	2 (2-3)	0.02 (0.01-0.02)	2 (1-2)	0.01 (0.01-0.01)	-1.13 (-1.41--0.85)
Iceland	0 (0-0)	0.01 (0-0.01)	0 (0-0)	0 (0-0)	-1.74 (-1.93--1.56)
India	314 (163-407)	0.05 (0.03-0.06)	371 (193-506)	0.03 (0.01-0.04)	-2.02 (-2.29--1.76)
Indonesia	7 (3-11)	0.01 (0-0.01)	9 (4-15)	0.01 (0-0.01)	-1.24 (-1.55--0.94)
Iran (Islamic Republic of)	0 (0-1)	0 (0-0)	2 (0-3)	0 (0-0)	1.35 (0.44-2.27)
Iraq	0 (0-1)	0 (0-0.01)	1 (0-1)	0 (0-0.01)	-1.24 (-1.44--1.04)
Ireland	0 (0-0)	0.01 (0.01-0.01)	0 (0-0)	0 (0-0)	-2.69 (-2.85--2.52)
Israel	0 (0-0)	0 (0-0)	0 (0-0)	0 (0-0)	-2.37 (-2.57--2.16)
Italy	3 (3-3)	0 (0-0)	4 (3-5)	0 (0-0)	-1.02 (-1.33--0.72)
Jamaica	0 (0-0)	0.01 (0.01-0.01)	0 (0-1)	0.01 (0.01-0.02)	1.51 (0.87-2.15)
Japan	5 (4-5)	0 (0-0)	25 (18-30)	0 (0-0.01)	0.83 (0.23-1.43)
Jordan	0 (0-0)	0 (0-0.01)	0 (0-0)	0 (0-0)	0.28 (-0.02-0.57)
Kazakhstan	3 (3-4)	0.02 (0.02-0.03)	1 (1-2)	0.01 (0.01-0.01)	-4.07 (-5.43--2.7)
Kenya	6 (4-12)	0.04 (0.02-0.07)	11 (6-23)	0.03 (0.01-0.05)	-0.91 (-1--0.81)
Kiribati	0 (0-0)	0.01 (0-0.02)	0 (0-0)	0.01 (0-0.01)	-0.07 (-0.16-0.01)
Kuwait	0 (0-0)	0 (0-0)	0 (0-0)	0.01 (0-0.01)	13.97 (12.45-15.51)
Kyrgyzstan	1 (1-1)	0.03 (0.02-0.03)	0 (0-0)	0.01 (0-0.01)	-5.39 (-6.48--4.29)
Lao People's Democratic Republic	0 (0-0)	0.01 (0-0.02)	0 (0-1)	0.01 (0-0.02)	1.06 (0.63-1.48)
Latvia	1 (1-1)	0.03 (0.02-0.03)	0 (0-1)	0.02 (0.01-0.02)	-3.34 (-3.74--2.94)
Lebanon	0 (0-0)	0.01 (0.01-0.02)	0 (0-0)	0 (0-0.01)	-2.13 (-2.21--2.04)
Lesotho	0 (0-1)	0.04 (0.02-0.07)	1 (0-1)	0.04 (0.02-0.06)	1.1 (0.58-1.63)
Liberia	0 (0-1)	0.02 (0.01-0.03)	1 (0-1)	0.02 (0-0.03)	-0.67 (-0.92--0.42)
Libya	0 (0-0)	0 (0-0.01)	0 (0-0)	0 (0-0.01)	2.87 (2.45-3.28)
Lithuania	0 (0-1)	0.01 (0.01-0.01)	0 (0-0)	0.01 (0.01-0.01)	-2.5 (-2.8--2.2)
Luxembourg	0 (0-0)	0.01 (0.01-0.01)	0 (0-0)	0 (0-0)	-2.27 (-2.51--2.03)
Madagascar	8 (3-12)	0.08 (0.04-0.12)	15 (8-24)	0.06 (0.03-0.09)	-1.18 (-1.39--0.97)
Malawi	4 (2-7)	0.06 (0.03-0.09)	7 (3-12)	0.04 (0.02-0.07)	-1.38 (-1.6--1.16)
Malaysia	1 (1-1)	0.01 (0.01-0.01)	2 (1-2)	0.01 (0-0.01)	-0.97 (-1.16--0.78)
Maldives	0 (0-0)	0.03 (0.02-0.05)	0 (0-0)	0.01 (0.01-0.02)	-3.1 (-3.27--2.93)
Mali	1 (0-3)	0.02 (0.01-0.04)	3 (1-5)	0.02 (0.01-0.03)	-1.17 (-1.29--1.05)
Malta	0 (0-0)	0 (0-0)	0 (0-0)	0 (0-0)	-2.15 (-2.37--1.93)
Marshall Islands	0 (0-0)	0.01 (0-0.01)	0 (0-0)	0 (0-0.01)	-0.45 (-0.7--0.2)
Mauritania	0 (0-0)	0.02 (0.01-0.03)	0 (0-0)	0.01 (0-0.01)	-2.5 (-2.58--2.41)
Mauritius	0 (0-0)	0 (0-0)	0 (0-0)	0.01 (0.01-0.01)	7.06 (5.55-8.59)
Mexico	12 (11-12)	0.02 (0.02-0.02)	31 (25-43)	0.02 (0.02-0.03)	1.86 (1.04-2.68)
Micronesia (Federated States of)	0 (0-0)	0.01 (0-0.02)	0 (0-0)	0.01 (0-0.01)	-0.69 (-0.78--0.6)
Monaco	0 (0-0)	0 (0-0)	0 (0-0)	0 (0-0)	-1.8 (-2--1.61)
Mongolia	1 (0-2)	0.06 (0.02-0.13)	1 (0-1)	0.02 (0.01-0.04)	-3.38 (-3.88--2.88)
Montenegro	0 (0-0)	0 (0-0)	0 (0-0)	0 (0-0)	-0.39 (-0.7--0.08)
Morocco	0 (0-2)	0 (0-0.01)	1 (1-4)	0.01 (0-0.01)	3.03 (2.31-3.75)
Mozambique	13 (5-22)	0.12 (0.05-0.2)	15 (7-29)	0.06 (0.03-0.12)	-2.12 (-2.29--1.95)
Myanmar	2 (1-8)	0.01 (0-0.02)	5 (3-8)	0.01 (0.01-0.02)	1.1 (0.75-1.44)
Namibia	0 (0-1)	0.04 (0.02-0.06)	0 (0-1)	0.02 (0.01-0.04)	-2.49 (-3.06--1.92)
Nauru	0 (0-0)	0.01 (0-0.01)	0 (0-0)	0.01 (0-0.02)	0.21 (-0.25-0.66)
Nepal	5 (3-10)	0.04 (0.02-0.08)	7 (3-11)	0.03 (0.01-0.04)	-1.77 (-2.02--1.53)
Netherlands	1 (1-1)	0.01 (0.01-0.01)	1 (1-1)	0 (0-0)	-2.14 (-2.33--1.94)
New Zealand	0 (0-0)	0 (0-0.01)	0 (0-0)	0 (0-0)	-2.44 (-4.39--0.45)
Nicaragua	0 (0-0)	0.01 (0.01-0.01)	0 (0-0)	0.01 (0-0.01)	-0.49 (-0.66--0.32)
Niger	0 (0-1)	0.01 (0-0.02)	1 (0-2)	0.01 (0-0.01)	-2.25 (-2.53--1.97)
Nigeria	6 (3-9)	0.01 (0-0.01)	10 (4-19)	0.01 (0-0.01)	-1.02 (-1.17--0.87)
Niue	0 (0-0)	0 (0-0.01)	0 (0-0)	0 (0-0.01)	-1.18 (-1.42--0.94)
North Macedonia	0 (0-0)	0 (0-0.01)	0 (0-0)	0 (0-0.01)	-2.48 (-2.67--2.29)
Northern Mariana Islands	0 (0-0)	0.01 (0-0.01)	0 (0-0)	0 (0-0)	-6.14 (-8.35--3.88)
Norway	0 (0-0)	0 (0-0)	0 (0-1)	0 (0-0)	0.32 (-0.9-1.56)
Oman	0 (0-0)	0 (0-0.01)	0 (0-0)	0 (0-0)	-1.09 (-1.35--0.83)
Pakistan	15 (7-32)	0.02 (0.01-0.05)	34 (19-60)	0.02 (0.01-0.04)	-0.4 (-0.67--0.13)
Palau	0 (0-0)	0 (0-0.01)	0 (0-0)	0 (0-0)	-1.44 (-1.57--1.31)
Palestine	0 (0-0)	0.01 (0-0.01)	0 (0-0)	0.01 (0-0.02)	1.65 (0.86-2.45)
Panama	0 (0-0)	0.01 (0.01-0.01)	0 (0-1)	0.01 (0.01-0.01)	0.3 (-0.17-0.77)
Papua New Guinea	0 (0-0)	0.01 (0-0.01)	0 (0-1)	0.01 (0-0.01)	-1.22 (-1.4--1.04)
Paraguay	1 (0-1)	0.02 (0.02-0.03)	1 (1-2)	0.02 (0.01-0.03)	0.4 (0.24-0.57)
Peru	2 (1-3)	0.01 (0.01-0.02)	2 (1-4)	0.01 (0-0.01)	-1.69 (-2.06--1.32)
Philippines	1 (1-2)	0 (0-0)	8 (2-11)	0.01 (0-0.01)	6.04 (5.41-6.67)
Poland	3 (3-3)	0.01 (0.01-0.01)	1 (1-2)	0 (0-0)	-5.38 (-5.95--4.8)
Portugal	1 (1-1)	0.01 (0.01-0.01)	1 (1-1)	0 (0-0)	-2.64 (-2.82--2.46)
Puerto Rico	0 (0-0)	0.01 (0-0.01)	0 (0-0)	0.01 (0.01-0.01)	1.95 (1.31-2.59)
Qatar	0 (0-0)	0.02 (0.01-0.06)	0 (0-0)	0.01 (0.01-0.02)	-2.76 (-3.36--2.15)
Republic of Korea	1 (1-2)	0.01 (0.01-0.01)	3 (2-5)	0 (0-0.01)	-1.75 (-1.99--1.5)
Republic of Moldova	1 (1-1)	0.03 (0.02-0.03)	1 (1-1)	0.01 (0.01-0.02)	-3 (-3.33--2.68)
Romania	1 (1-1)	0 (0-0)	1 (1-1)	0 (0-0)	-1.37 (-1.56--1.17)
Russian Federation	29 (28-32)	0.02 (0.02-0.02)	32 (27-40)	0.02 (0.01-0.02)	-1.09 (-1.64--0.54)
Rwanda	5 (2-10)	0.09 (0.05-0.17)	3 (2-9)	0.03 (0.02-0.08)	-4.57 (-5--4.13)
Saint Kitts and Nevis	0 (0-0)	0.02 (0.02-0.03)	0 (0-0)	0.02 (0.02-0.03)	0.79 (0.13-1.45)
Saint Lucia	0 (0-0)	0.02 (0.02-0.02)	0 (0-0)	0.03 (0.02-0.04)	1.53 (0.94-2.12)
Saint Vincent and the Grenadines	0 (0-0)	0 (0-0.01)	0 (0-0)	0.01 (0.01-0.01)	1.53 (0.91-2.14)
Samoa	0 (0-0)	0 (0-0.01)	0 (0-0)	0 (0-0.01)	-0.81 (-0.88--0.74)
San Marino	0 (0-0)	0 (0-0)	0 (0-0)	0 (0-0)	-1.69 (-1.97--1.41)
Sao Tome and Principe	0 (0-0)	0.01 (0-0.02)	0 (0-0)	0.01 (0-0.01)	-1.74 (-2.14--1.35)
Saudi Arabia	0 (0-0)	0 (0-0)	0 (0-0)	0 (0-0)	-2.03 (-2.23--1.82)
Senegal	1 (0-1)	0.01 (0-0.02)	1 (0-1)	0.01 (0-0.01)	-2.02 (-2.23--1.82)
Serbia	0 (0-1)	0 (0-0.01)	0 (0-0)	0 (0-0)	-2.08 (-2.25--1.91)
Seychelles	0 (0-0)	0.04 (0.02-0.05)	0 (0-0)	0.01 (0.01-0.02)	-2.44 (-3.1--1.78)
Sierra Leone	0 (0-1)	0.01 (0-0.02)	1 (0-1)	0.01 (0-0.01)	-0.57 (-0.72--0.42)
Singapore	0 (0-0)	0.01 (0.01-0.01)	0 (0-1)	0.01 (0-0.01)	-0.72 (-1.3--0.13)
Slovakia	0 (0-1)	0.01 (0-0.01)	0 (0-0)	0 (0-0.01)	-1.38 (-1.53--1.24)
Slovenia	0 (0-0)	0 (0-0.01)	0 (0-0)	0 (0-0)	-2.23 (-2.44--2.03)
Solomon Islands	0 (0-0)	0.01 (0-0.01)	0 (0-0)	0.01 (0-0.01)	-0.42 (-0.55--0.29)
Somalia	4 (2-11)	0.08 (0.03-0.2)	10 (4-27)	0.07 (0.03-0.17)	-0.22 (-0.32--0.12)
South Africa	21 (11-27)	0.07 (0.04-0.09)	14 (11-21)	0.03 (0.02-0.04)	-3.22 (-3.57--2.86)
South Sudan	3 (1-6)	0.06 (0.03-0.14)	5 (2-12)	0.07 (0.03-0.16)	0.41 (0.11-0.72)
Spain	4 (3-4)	0.01 (0.01-0.01)	4 (3-5)	0 (0-0)	-2.04 (-2.3--1.78)
Sri Lanka	2 (1-2)	0.01 (0.01-0.02)	2 (1-3)	0.01 (0.01-0.01)	-1.06 (-1.23--0.89)
Sudan	0 (0-1)	0 (0-0.01)	1 (0-2)	0 (0-0.01)	0.84 (0.63-1.04)
Suriname	0 (0-0)	0.01 (0.01-0.01)	0 (0-0)	0.01 (0-0.01)	0.14 (-0.17-0.45)
Sweden	0 (0-0)	0 (0-0)	1 (0-1)	0 (0-0)	-1.28 (-2.43--0.11)
Switzerland	1 (1-1)	0.01 (0.01-0.01)	1 (1-1)	0 (0-0.01)	-1.67 (-1.87--1.46)
Syrian Arab Republic	2 (1-4)	0.04 (0.03-0.06)	2 (2-4)	0.02 (0.01-0.04)	-2.61 (-3.22--1.99)
Taiwan	1 (1-1)	0 (0-0)	1 (1-1)	0 (0-0)	-0.01 (-0.6-0.59)
Tajikistan	1 (1-2)	0.03 (0.02-0.05)	1 (0-3)	0.01 (0.01-0.03)	-3.31 (-3.57--3.04)
Thailand	4 (2-7)	0.01 (0.01-0.02)	5 (3-7)	0.01 (0-0.01)	-3.37 (-3.92--2.83)
Timor-Leste	0 (0-0)	0 (0-0.02)	0 (0-0)	0.01 (0-0.02)	2.38 (2.12-2.64)
Togo	0 (0-1)	0.01 (0.01-0.02)	1 (0-1)	0.01 (0-0.02)	-1.91 (-2.22--1.6)
Tokelau	0 (0-0)	0 (0-0.01)	0 (0-0)	0 (0-0.01)	-1.6 (-1.93--1.27)
Tonga	0 (0-0)	0 (0-0.01)	0 (0-0)	0 (0-0.01)	-0.79 (-0.89--0.7)
Trinidad and Tobago	0 (0-0)	0.01 (0.01-0.01)	0 (0-0)	0.01 (0.01-0.01)	0.45 (-0.57-1.49)
Tunisia	0 (0-0)	0 (0-0.01)	0 (0-0)	0 (0-0)	1.82 (1.5-2.15)
T��rkiye	0 (0-1)	0 (0-0)	2 (1-3)	0 (0-0)	2.11 (0.92-3.32)
Turkmenistan	1 (1-1)	0.03 (0.02-0.03)	1 (0-1)	0.01 (0.01-0.02)	-3.57 (-4.26--2.87)
Tuvalu	0 (0-0)	0.01 (0-0.02)	0 (0-0)	0 (0-0.01)	-2.29 (-2.39--2.18)
Uganda	5 (2-10)	0.04 (0.02-0.08)	16 (8-25)	0.05 (0.03-0.07)	-0.23 (-0.59-0.13)
Ukraine	8 (7-9)	0.01 (0.01-0.01)	7 (5-11)	0.01 (0.01-0.02)	-0.65 (-0.97--0.32)
United Arab Emirates	0 (0-0)	0.02 (0.01-0.04)	0 (0-0)	0.02 (0.01-0.03)	1.1 (0.25-1.96)
United Kingdom	8 (8-9)	0.01 (0.01-0.01)	8 (7-9)	0.01 (0.01-0.01)	-1.1 (-1.46--0.73)
United Republic of Tanzania	15 (6-25)	0.08 (0.03-0.12)	17 (9-32)	0.04 (0.02-0.07)	-2.71 (-2.93--2.5)
United States of America	26 (23-28)	0.01 (0.01-0.01)	25 (21-28)	0 (0-0.01)	-1.78 (-1.92--1.65)
United States Virgin Islands	0 (0-0)	0.01 (0.01-0.02)	0 (0-0)	0.01 (0-0.02)	-0.58 (-1.13--0.02)
Uruguay	0 (0-0)	0.01 (0.01-0.01)	1 (0-1)	0.01 (0.01-0.01)	0.14 (-0.1-0.39)
Uzbekistan	3 (2-3)	0.02 (0.01-0.02)	1 (1-2)	0 (0-0.01)	-5.07 (-5.96--4.17)
Vanuatu	0 (0-0)	0 (0-0.01)	0 (0-0)	0 (0-0.01)	-0.68 (-0.94--0.42)
Venezuela (Bolivarian Republic of)	2 (2-2)	0.01 (0.01-0.02)	4 (3-6)	0.01 (0.01-0.02)	0.49 (0.14-0.84)
Viet Nam	1 (0-1)	0 (0-0)	1 (1-1)	0 (0-0)	-1.6 (-1.65--1.55)
Yemen	0 (0-0)	0 (0-0.01)	0 (0-1)	0 (0-0.01)	1.53 (1.29-1.78)
Zambia	6 (2-9)	0.08 (0.04-0.13)	9 (4-20)	0.06 (0.03-0.12)	-1.75 (-1.99--1.51)
Zimbabwe	1 (1-4)	0.02 (0.01-0.06)	3 (2-8)	0.03 (0.02-0.07)	1.8 (1.08-2.53)
