# Supplementary material for: Global, regional, and national burden of chlamydial infection: a systematic analysis of incidence, prevalence, deaths, and DALYs with projections to 2046
Source: Front Public Health. 2025 Oct 31;13:1674277. doi: 10.3389/fpubh.2025.1674277 (PMC12615392; doi:10.3389/fpubh.2025.1674277)
Supplement: SUPPLEMENTARY FIGURE S4 — Numbers and age-standardized rates of chlamydial infection related incidence, prevalence, deaths, and DALYs for different GBD region in 2021. Line graphs compare burden across GBD regions for (A) age-standardized incidence rate (ASIR, per 100,000 population), age-standardized prevalence rate (ASPR, per 100,000), age-standardized death rate (ASDR, per 100,000), and age-standardized DALYs rate (ASDAR, per 100,000). Bar charts compare burden across GBD regions for (B) incidence cases, prevalence cases, deaths cases, and DALYs cases. [file Data_Sheet_4.CSV]

	Number of DALYs cases (95% UI) in 1990	The age-standardized DALYs rate/100000 (95% UI) in 1990	Number of DALYs cases (95% UI) in 2021	The age-standardized DALYs rate/100000 (95% UI) in 2021	EAPC (95% CI)
Global	113854 (85432-154756)	2.19 (1.64-2.98)	163617 (116493-227160)	2.01 (1.43-2.79)	-0.49 (-0.59--0.38)
Sex
Female	74338 (55520-96617)	2.9 (2.19-3.76)	102524 (76029-138708)	2.53 (1.88-3.44)	-0.68 (-0.78--0.58)
Male	39516 (22835-63286)	1.48 (0.85-2.36)	61093 (35819-97585)	1.49 (0.87-2.38)	-0.13 (-0.25--0.01)
Age
10-14 years	971 (676-1288)	0.18 (0.13-0.24)	991 (688-1402)	0.15 (0.1-0.21)	-0.62 (-0.67--0.56)
15-19 years	7519 (5393-9718)	1.45 (1.04-1.87)	8076 (5638-11554)	1.29 (0.9-1.85)	-0.65 (-0.8--0.51)
20-24 years	13971 (9926-19414)	2.84 (2.02-3.95)	15772 (10854-23151)	2.64 (1.82-3.88)	-0.53 (-0.7--0.36)
25-29 years	20574 (14174-29735)	4.65 (3.2-6.72)	25402 (17378-37977)	4.32 (2.95-6.45)	-0.47 (-0.61--0.32)
30-34 years	20358 (13603-29769)	5.28 (3.53-7.72)	30644 (19891-46832)	5.07 (3.29-7.75)	-0.35 (-0.45--0.24)
35-39 years	18090 (11785-27104)	5.14 (3.35-7.69)	28060 (17817-43209)	5 (3.18-7.7)	-0.25 (-0.35--0.16)
40-44 years	14245 (9526-20932)	4.97 (3.33-7.31)	23961 (15622-36235)	4.79 (3.12-7.24)	-0.31 (-0.42--0.21)
45-49 years	7063 (4851-10731)	3.04 (2.09-4.62)	13128 (8506-20339)	2.77 (1.8-4.3)	-0.49 (-0.59--0.38)
50-54 years	3856 (2821-5157)	1.81 (1.33-2.43)	6303 (4449-8870)	1.42 (1-1.99)	-0.92 (-1.02--0.81)
55-59 years	2806 (1822-3669)	1.52 (0.98-1.98)	4425 (2978-5843)	1.12 (0.75-1.48)	-1.28 (-1.48--1.08)
60-64 years	1271 (881-1717)	0.79 (0.55-1.07)	1650 (1158-2252)	0.52 (0.36-0.7)	-1.68 (-1.82--1.55)
65-69 years	1061 (739-1391)	0.86 (0.6-1.13)	1588 (1050-2061)	0.58 (0.38-0.75)	-1.36 (-1.55--1.17)
70-74 years	769 (533-1020)	0.91 (0.63-1.21)	1227 (813-1619)	0.6 (0.4-0.79)	-1.35 (-1.46--1.25)
75-79 years	603 (467-805)	0.98 (0.76-1.31)	854 (618-1145)	0.65 (0.47-0.87)	-1.43 (-1.54--1.31)
80-84 years	370 (287-504)	1.05 (0.81-1.42)	664 (469-888)	0.76 (0.54-1.01)	-1.01 (-1.08--0.93)
85-89 years	214 (160-300)	1.42 (1.06-1.99)	479 (323-635)	1.05 (0.71-1.39)	-0.83 (-0.96--0.7)
90-94 years	88 (64-123)	2.05 (1.49-2.87)	282 (193-358)	1.58 (1.08-2)	-0.74 (-0.87--0.61)
95+ years	26 (19-36)	2.56 (1.85-3.51)	112 (77-144)	2.05 (1.42-2.65)	-0.6 (-0.71--0.5)
SDI region
High-middle SDI	17972 (12589-25682)	1.6 (1.12-2.3)	22185 (15091-32518)	1.56 (1.06-2.29)	-0.31 (-0.46--0.15)
High SDI	10235 (6985-14774)	1.05 (0.71-1.52)	11847 (8015-16968)	1.03 (0.68-1.49)	-0.14 (-0.18--0.1)
Low-middle SDI	30538 (22765-40058)	3.09 (2.27-4.04)	46966 (33928-63172)	2.43 (1.77-3.25)	-1 (-1.11--0.88)
Low SDI	19281 (12546-25387)	4.63 (3.07-6.09)	30853 (22209-44016)	3.1 (2.23-4.35)	-1.66 (-1.79--1.52)
Middle SDI	35740 (24901-50053)	2.16 (1.53-3.03)	51643 (36088-73387)	1.95 (1.37-2.79)	-0.43 (-0.52--0.35)
GBD region
Advanced Health System	15956 (11274-22429)	1.12 (0.79-1.58)	17427 (12279-24672)	1.08 (0.74-1.54)	-0.24 (-0.35--0.13)
Africa	22323 (15174-29769)	4.1 (2.83-5.41)	37266 (26251-52661)	2.9 (2.04-4.07)	-1.44 (-1.57--1.31)
African Region	20226 (13536-27123)	4.65 (3.16-6.12)	33040 (23423-46831)	3.13 (2.2-4.4)	-1.65 (-1.79--1.51)
America	11032 (8254-14850)	1.53 (1.15-2.05)	18807 (13886-25689)	1.74 (1.28-2.39)	0.47 (0.38-0.56)
Andean Latin America	713 (491-1009)	2.06 (1.42-2.92)	1418 (966-2062)	2.02 (1.38-2.93)	0.01 (-0.05-0.07)
Asia	70599 (51887-96612)	2.32 (1.72-3.18)	97223 (67276-137164)	1.96 (1.36-2.77)	-0.74 (-0.86--0.62)
Australasia	420 (272-648)	1.89 (1.22-2.91)	571 (344-891)	1.83 (1.09-2.85)	-0.12 (-0.21--0.03)
Basic Health System	45465 (31408-65502)	2 (1.38-2.86)	63554 (43949-92062)	1.88 (1.3-2.75)	-0.3 (-0.4--0.2)
Caribbean	931 (696-1241)	2.68 (2.02-3.58)	1475 (1076-1953)	2.99 (2.18-3.97)	0.48 (0.38-0.59)
Central Africa	2104 (1437-2844)	4.03 (2.77-5.43)	4173 (2871-5958)	2.94 (2-4.3)	-1.42 (-1.56--1.28)
Central Asia	1786 (1331-2373)	2.81 (2.12-3.71)	2278 (1554-3301)	2.24 (1.53-3.23)	-1 (-1.18--0.82)
Central Europe	1703 (1172-2470)	1.3 (0.89-1.89)	1440 (969-2111)	1.22 (0.81-1.82)	-0.12 (-0.16--0.08)
Central Latin America	3160 (2379-4231)	2.17 (1.64-2.88)	5950 (4468-8123)	2.22 (1.67-3.03)	0.26 (0.1-0.41)
Central Sub-Saharan Africa	1629 (1049-2244)	3.92 (2.53-5.46)	3276 (2206-4733)	2.92 (1.97-4.39)	-1.29 (-1.41--1.18)
Commonwealth High Income	1407 (981-2039)	1.14 (0.79-1.66)	2044 (1375-3005)	1.36 (0.89-2.01)	0.15 (-0.03-0.33)
Commonwealth Low Income	6923 (5011-9045)	4.02 (2.93-5.22)	11053 (7871-15488)	2.96 (2.11-4.1)	-1.35 (-1.54--1.17)
Commonwealth Middle Income	35460 (25382-45729)	3.43 (2.45-4.42)	53639 (38614-71566)	2.52 (1.82-3.34)	-1.3 (-1.45--1.14)
East Asia	24346 (16159-35600)	1.9 (1.26-2.76)	26934 (17596-41359)	1.7 (1.11-2.6)	-0.59 (-0.74--0.43)
East Asia & Pacific - WB	35808 (24033-52404)	1.86 (1.26-2.72)	44583 (29689-66660)	1.76 (1.17-2.65)	-0.31 (-0.41--0.21)
Eastern Africa	8682 (5058-12811)	5.76 (3.47-8.46)	13385 (9020-21815)	3.61 (2.44-5.77)	-1.85 (-2.01--1.69)
Eastern Europe	4305 (3324-5690)	1.78 (1.37-2.36)	3876 (2956-5123)	1.65 (1.24-2.21)	-0.58 (-0.88--0.29)
Eastern Mediterranean Region	5422 (3830-7748)	1.79 (1.26-2.57)	13080 (9081-18705)	1.7 (1.19-2.4)	-0.25 (-0.29--0.2)
Eastern Sub-Saharan Africa	10574 (6061-15202)	6.43 (3.83-9.33)	16198 (10841-26039)	4 (2.69-6.36)	-1.89 (-2.04--1.73)
Europe	9732 (7162-13173)	1.14 (0.83-1.55)	10126 (7314-14064)	1.13 (0.8-1.61)	-0.18 (-0.35-0)
Europe & Central Asia - WB	10957 (8109-14735)	1.22 (0.9-1.66)	11804 (8462-16511)	1.22 (0.86-1.75)	-0.16 (-0.34-0.01)
European Region	11001 (8139-14797)	1.22 (0.9-1.65)	11861 (8500-16593)	1.21 (0.86-1.73)	-0.17 (-0.35-0)
High-income Asia Pacific	2598 (1644-3928)	1.37 (0.86-2.06)	2783 (1801-4175)	1.5 (0.93-2.3)	0.38 (0.31-0.44)
High-income North America	2800 (2018-3926)	0.88 (0.63-1.23)	2520 (1797-3523)	0.66 (0.46-0.93)	-1.27 (-1.42--1.12)
Latin America & Caribbean - WB	8307 (6253-11098)	2.03 (1.54-2.72)	16356 (12114-22522)	2.31 (1.71-3.18)	0.54 (0.42-0.66)
Limited Health System	47423 (33725-60805)	3.51 (2.48-4.53)	73380 (53169-99427)	2.58 (1.87-3.47)	-1.3 (-1.43--1.17)
Middle East & North Africa - WB	3282 (2215-4904)	1.5 (1.01-2.23)	7209 (4682-10887)	1.38 (0.91-2.06)	-0.24 (-0.28--0.21)
Minimal Health System	4922 (3376-6828)	4.5 (3.13-6.16)	9132 (6272-13065)	3.19 (2.22-4.56)	-1.4 (-1.52--1.28)
North Africa and Middle East	4352 (2876-6600)	1.5 (0.99-2.26)	9362 (6039-13957)	1.4 (0.91-2.06)	-0.17 (-0.2--0.13)
North America	2801 (2018-3928)	0.88 (0.63-1.23)	2520 (1797-3524)	0.66 (0.46-0.94)	-1.27 (-1.42--1.12)
Northern Africa	1779 (1173-2628)	1.69 (1.12-2.51)	3269 (2137-4940)	1.53 (1-2.3)	-0.31 (-0.37--0.25)
Oceania	82 (56-118)	1.48 (1.01-2.11)	135 (91-199)	1.02 (0.68-1.49)	-1.05 (-1.22--0.87)
Region of the Americas	11032 (8254-14850)	1.53 (1.15-2.05)	18807 (13886-25689)	1.74 (1.28-2.39)	0.47 (0.38-0.56)
South-East Asia Region	35996 (26360-46857)	3.09 (2.25-4.01)	50640 (36321-67943)	2.3 (1.65-3.08)	-1.19 (-1.32--1.06)
South Asia	31503 (22660-40455)	3.35 (2.39-4.31)	46121 (33252-60718)	2.41 (1.75-3.17)	-1.35 (-1.5--1.2)
South Asia - WB	31990 (23079-41054)	3.31 (2.37-4.26)	46935 (33843-61863)	2.4 (1.74-3.15)	-1.33 (-1.48--1.19)
Southeast Asia	8728 (5566-13239)	1.97 (1.29-2.96)	14575 (9440-22006)	1.92 (1.25-2.9)	-0.04 (-0.06--0.02)
Southern Africa	4754 (3110-6060)	5.7 (3.87-7.26)	6694 (4710-9488)	3.84 (2.74-5.37)	-1.55 (-1.69--1.41)
Southern Latin America	757 (533-1077)	1.56 (1.1-2.22)	1101 (787-1562)	1.51 (1.08-2.15)	-0.12 (-0.2--0.04)
Southern Sub-Saharan Africa	2521 (1884-3273)	5.32 (4-6.87)	2948 (2124-4085)	3.47 (2.54-4.75)	-1.68 (-1.96--1.4)
Sub-Saharan Africa - WB	20594 (13754-27606)	4.72 (3.2-6.24)	34058 (24135-48475)	3.19 (2.25-4.47)	-1.63 (-1.77--1.49)
Tropical Latin America	2779 (2112-3710)	1.92 (1.48-2.57)	6464 (4753-8858)	2.58 (1.9-3.52)	1.08 (0.71-1.46)
Western Africa	5004 (3492-6913)	3.42 (2.38-4.72)	9744 (6737-14128)	2.59 (1.77-3.75)	-1.3 (-1.49--1.11)
Western Europe	2521 (1854-3403)	0.58 (0.42-0.81)	3089 (2142-4413)	0.68 (0.46-0.99)	0.43 (0.23-0.64)
Western Pacific Region	29619 (19900-43329)	1.85 (1.24-2.68)	35566 (23465-53053)	1.75 (1.16-2.62)	-0.33 (-0.45--0.21)
Western Sub-Saharan Africa	5647 (3983-7744)	3.5 (2.45-4.8)	11103 (7702-16082)	2.63 (1.81-3.8)	-1.34 (-1.53--1.15)
Country
Afghanistan	90 (54-140)	1.35 (0.79-2.07)	358 (223-553)	1.43 (0.89-2.14)	0.23 (0.2-0.26)
Albania	41 (26-65)	1.25 (0.78-1.95)	31 (20-46)	1.15 (0.72-1.74)	-0.27 (-0.31--0.22)
Algeria	278 (168-435)	1.31 (0.79-2.07)	608 (355-932)	1.28 (0.75-1.97)	0.02 (-0.02-0.05)
American Samoa	0 (0-1)	0.78 (0.49-1.2)	0 (0-1)	0.77 (0.49-1.23)	-0.05 (-0.13-0.02)
Andorra	0 (0-0)	0.45 (0.31-0.66)	0 (0-1)	0.36 (0.25-0.54)	-0.52 (-0.59--0.45)
Angola	338 (211-477)	4.2 (2.63-5.97)	763 (526-1117)	3.02 (2.07-4.42)	-1.37 (-1.48--1.26)
Antigua and Barbuda	1 (1-2)	1.97 (1.3-2.86)	2 (1-3)	2.17 (1.49-3.16)	0.45 (0.38-0.52)
Argentina	503 (353-707)	1.58 (1.11-2.23)	754 (536-1090)	1.54 (1.09-2.23)	-0.08 (-0.16-0)
Armenia	94 (68-127)	2.74 (1.99-3.65)	67 (45-101)	2.05 (1.38-3.06)	-1.02 (-1.18--0.86)
Australia	354 (227-545)	1.91 (1.23-2.93)	459 (278-716)	1.77 (1.05-2.73)	-0.35 (-0.44--0.26)
Austria	35 (25-49)	0.39 (0.27-0.56)	31 (21-45)	0.32 (0.21-0.47)	-0.54 (-0.57--0.5)
Azerbaijan	239 (178-317)	3.46 (2.61-4.57)	323 (222-469)	2.7 (1.87-3.86)	-1.19 (-1.3--1.08)
Bahamas	6 (4-8)	2.16 (1.45-3.16)	11 (7-15)	2.48 (1.73-3.49)	0.53 (0.4-0.67)
Bahrain	9 (5-14)	1.36 (0.85-2.25)	28 (17-46)	1.38 (0.85-2.21)	0.14 (0.11-0.18)
Bangladesh	2397 (1712-3372)	2.93 (2.11-4.05)	3108 (2151-4462)	1.91 (1.33-2.72)	-1.83 (-2.12--1.54)
Barbados	8 (5-11)	2.92 (2-4.17)	9 (6-13)	2.92 (2-4.29)	0.16 (-0.13-0.45)
Belarus	175 (124-239)	1.6 (1.13-2.21)	155 (111-217)	1.5 (1.07-2.14)	-0.6 (-0.76--0.44)
Belgium	52 (38-71)	0.45 (0.33-0.63)	46 (33-67)	0.37 (0.25-0.56)	0.03 (-0.73-0.8)
Belize	3 (2-5)	1.95 (1.23-2.91)	10 (6-14)	2.13 (1.39-3.11)	0.33 (0.24-0.42)
Benin	123 (83-181)	3.2 (2.16-4.76)	307 (201-457)	2.63 (1.72-3.94)	-1.07 (-1.24--0.9)
Bermuda	1 (1-2)	1.89 (1.2-2.84)	1 (1-2)	1.93 (1.25-2.9)	0.1 (0.06-0.13)
Bhutan	16 (9-23)	3.09 (1.86-4.56)	20 (13-29)	2.36 (1.6-3.46)	-1.3 (-1.45--1.16)
Bolivia (Plurinational State of)	135 (94-191)	2.46 (1.68-3.46)	263 (172-382)	2.15 (1.42-3.1)	-0.46 (-0.57--0.34)
Bosnia and Herzegovina	56 (35-87)	1.14 (0.72-1.76)	37 (23-57)	1.13 (0.7-1.76)	-0.09 (-0.12--0.06)
Botswana	40 (28-56)	3.78 (2.58-5.27)	64 (43-97)	2.43 (1.63-3.65)	-1.29 (-1.65--0.93)
Brazil	2700 (2046-3612)	1.91 (1.46-2.55)	6303 (4634-8640)	2.59 (1.91-3.54)	1.11 (0.73-1.5)
Brunei Darussalam	4 (3-6)	1.55 (1.01-2.22)	8 (5-12)	1.49 (0.99-2.25)	-0.04 (-0.09-0.01)
Bulgaria	103 (66-157)	1.18 (0.75-1.79)	77 (49-116)	1.16 (0.73-1.8)	-0.11 (-0.14--0.08)
Burkina Faso	322 (223-458)	4.53 (3.11-6.51)	526 (344-774)	2.73 (1.76-4.07)	-2.2 (-2.48--1.92)
Burundi	235 (145-424)	4.81 (2.99-8.47)	405 (236-777)	3.28 (1.93-6.16)	-1.83 (-2.13--1.52)
C?te d'Ivoire	368 (256-510)	3.43 (2.39-4.8)	700 (462-1019)	2.65 (1.75-3.9)	-1.21 (-1.4--1.02)
Cabo Verde	7 (5-11)	2.69 (1.7-4.13)	15 (9-23)	2.3 (1.43-3.51)	-0.52 (-0.58--0.46)
Cambodia	166 (104-257)	1.95 (1.22-2.99)	362 (217-565)	2 (1.21-3.06)	0.08 (0.04-0.12)
Cameroon	403 (269-568)	4.71 (3.17-6.7)	860 (553-1245)	2.95 (1.91-4.34)	-1.96 (-2.17--1.76)
Canada	223 (155-315)	0.71 (0.5-1)	234 (158-359)	0.62 (0.41-0.95)	-0.43 (-0.49--0.37)
Central African Republic	95 (56-130)	4.57 (2.67-6.27)	182 (116-256)	4.05 (2.57-5.72)	-0.76 (-0.91--0.6)
Chad	174 (117-247)	3.75 (2.52-5.31)	390 (261-569)	2.92 (1.95-4.38)	-1.42 (-1.62--1.22)
Chile	204 (141-298)	1.5 (1.05-2.17)	288 (201-409)	1.42 (0.98-2.01)	-0.25 (-0.32--0.17)
China	23597 (15632-34452)	1.91 (1.27-2.77)	25981 (16991-40017)	1.7 (1.11-2.6)	-0.61 (-0.77--0.45)
Colombia	684 (501-959)	2.2 (1.64-3.03)	1081 (780-1529)	2.02 (1.45-2.85)	-0.09 (-0.2-0.02)
Comoros	24 (11-40)	5.73 (3.11-9.37)	31 (19-50)	3.96 (2.54-6.5)	-1.84 (-2.26--1.42)
Congo	70 (45-97)	3.87 (2.45-5.45)	149 (97-213)	2.89 (1.89-4.07)	-1.22 (-1.38--1.06)
Cook Islands	0 (0-0)	0.87 (0.58-1.3)	0 (0-0)	0.85 (0.54-1.31)	0 (-0.03-0.04)
Costa Rica	54 (38-78)	1.89 (1.34-2.7)	103 (73-146)	1.97 (1.4-2.77)	0.19 (0.09-0.28)
Croatia	65 (41-97)	1.24 (0.78-1.88)	54 (34-82)	1.32 (0.84-2.05)	0.46 (0.18-0.73)
Cuba	271 (191-387)	2.3 (1.64-3.3)	339 (259-457)	2.89 (2.17-3.98)	0.86 (0.58-1.13)
Cyprus	3 (2-5)	0.45 (0.3-0.67)	5 (3-7)	0.29 (0.2-0.42)	-0.47 (-1.09-0.16)
Czechia	139 (93-202)	1.27 (0.85-1.85)	126 (84-192)	1.19 (0.77-1.82)	-0.17 (-0.21--0.13)
Democratic People's Republic of Korea	359 (220-557)	1.69 (1.05-2.64)	525 (316-827)	1.77 (1.06-2.8)	0.19 (0.17-0.21)
Democratic Republic of the Congo	1086 (692-1532)	3.8 (2.42-5.41)	2101 (1387-3183)	2.83 (1.87-4.44)	-1.31 (-1.44--1.19)
Denmark	41 (34-51)	0.64 (0.52-0.8)	33 (27-42)	0.46 (0.35-0.62)	-1.14 (-1.31--0.96)
Djibouti	13 (9-25)	3.5 (2.24-6.58)	43 (27-73)	3.2 (1.98-5.5)	-0.43 (-0.65--0.22)
Dominica	1 (1-2)	1.86 (1.14-2.88)	1 (1-2)	1.88 (1.17-2.89)	0.06 (0.03-0.09)
Dominican Republic	222 (159-300)	3.34 (2.41-4.43)	371 (244-539)	3.18 (2.1-4.62)	0.02 (-0.05-0.1)
Ecuador	172 (111-259)	1.86 (1.19-2.81)	377 (237-563)	2.01 (1.27-3.01)	0.55 (0.38-0.72)
Egypt	769 (499-1156)	1.63 (1.07-2.45)	1465 (915-2249)	1.44 (0.91-2.17)	-0.39 (-0.44--0.35)
El Salvador	76 (51-113)	1.68 (1.13-2.51)	107 (69-160)	1.64 (1.07-2.44)	0 (-0.06-0.06)
Equatorial Guinea	14 (8-21)	4.64 (2.63-6.96)	37 (24-54)	2.8 (1.84-4.09)	-1.94 (-2.11--1.78)
Eritrea	147 (86-328)	5.09 (3.05-10.84)	247 (152-425)	3.82 (2.37-6.44)	-0.86 (-0.94--0.77)
Estonia	34 (26-44)	2 (1.53-2.62)	20 (14-29)	1.47 (1-2.15)	-1.69 (-1.92--1.47)
Eswatini	25 (18-33)	3.96 (2.87-5.16)	34 (22-52)	3 (1.96-4.44)	-0.7 (-0.94--0.46)
Ethiopia	3914 (1895-6992)	9.25 (4.6-16.45)	3963 (2382-9268)	3.81 (2.33-8.53)	-3.38 (-3.63--3.13)
Fiji	11 (8-16)	1.63 (1.13-2.36)	11 (8-17)	1.22 (0.84-1.79)	-1.08 (-1.3--0.87)
Finland	59 (49-73)	0.96 (0.79-1.19)	44 (34-58)	0.68 (0.48-0.95)	-1.09 (-1.57--0.6)
France	278 (204-378)	0.43 (0.31-0.6)	248 (178-352)	0.35 (0.23-0.51)	-0.47 (-0.55--0.4)
Gabon	25 (17-36)	3.22 (2.09-4.6)	43 (29-64)	2.52 (1.73-3.7)	-1.18 (-1.38--0.99)
Gambia	23 (15-33)	2.74 (1.83-4.01)	59 (38-87)	2.66 (1.72-4.04)	-0.34 (-0.47--0.21)
Georgia	128 (88-182)	2.28 (1.56-3.23)	84 (54-128)	2.35 (1.53-3.65)	0.09 (0.04-0.15)
Germany	437 (330-575)	0.46 (0.34-0.63)	336 (243-475)	0.36 (0.25-0.53)	-0.61 (-0.68--0.54)
Ghana	465 (317-658)	3.56 (2.4-5)	1094 (723-1592)	3.21 (2.11-4.7)	-0.46 (-0.51--0.42)
Greece	48 (33-70)	0.44 (0.29-0.65)	58 (38-89)	0.57 (0.36-0.87)	1.49 (1.25-1.74)
Greenland	0 (0-1)	0.51 (0.32-0.77)	0 (0-0)	0.55 (0.34-0.87)	0.27 (0.25-0.28)
Grenada	2 (1-2)	2.24 (1.53-3.27)	3 (2-4)	2.53 (1.77-3.48)	0.68 (0.56-0.8)
Guam	1 (1-2)	0.85 (0.57-1.25)	1 (1-2)	0.78 (0.46-1.22)	-0.3 (-0.35--0.26)
Guatemala	141 (104-195)	2.21 (1.63-3.06)	322 (222-448)	2.05 (1.42-2.85)	-0.09 (-0.24-0.05)
Guinea	198 (135-287)	4.04 (2.73-6)	339 (222-492)	2.92 (1.9-4.27)	-1.42 (-1.61--1.24)
Guinea-Bissau	38 (23-57)	4.59 (2.77-6.85)	62 (39-91)	3.24 (2.08-4.8)	-1.5 (-1.65--1.35)
Guyana	19 (14-27)	2.67 (1.95-3.68)	26 (19-35)	3.31 (2.47-4.42)	0.9 (0.5-1.31)
Haiti	201 (136-292)	3.66 (2.5-5.18)	452 (261-670)	3.47 (2.01-5.12)	-0.05 (-0.12-0.03)
Honduras	123 (87-167)	3.35 (2.36-4.55)	253 (176-374)	2.6 (1.8-3.79)	-1 (-1.1--0.89)
Hungary	188 (139-254)	1.68 (1.24-2.29)	147 (104-205)	1.42 (0.97-2.04)	-0.46 (-0.53--0.38)
Iceland	1 (1-1)	0.31 (0.23-0.42)	1 (1-1)	0.24 (0.17-0.35)	0.08 (-0.47-0.63)
India	26869 (18873-34407)	3.53 (2.47-4.5)	37678 (27307-49759)	2.51 (1.82-3.3)	-1.38 (-1.55--1.21)
Indonesia	3277 (2100-4977)	1.89 (1.23-2.88)	5503 (3519-8457)	1.77 (1.13-2.71)	-0.22 (-0.25--0.2)
Iran (Islamic Republic of)	560 (361-840)	1.24 (0.81-1.89)	1318 (831-1985)	1.26 (0.81-1.89)	0.3 (0.17-0.43)
Iraq	223 (140-345)	1.48 (0.95-2.25)	577 (354-882)	1.37 (0.85-2.07)	-0.28 (-0.31--0.25)
Ireland	17 (12-22)	0.46 (0.34-0.61)	18 (13-27)	0.34 (0.23-0.5)	-0.78 (-0.84--0.73)
Israel	17 (12-25)	0.36 (0.25-0.52)	28 (18-42)	0.3 (0.19-0.45)	-0.53 (-0.56--0.5)
Italy	463 (306-685)	0.76 (0.49-1.13)	670 (446-992)	1.17 (0.75-1.74)	1.58 (1.08-2.09)
Jamaica	47 (32-68)	2.19 (1.5-3.16)	75 (51-107)	2.41 (1.65-3.39)	0.33 (0.18-0.47)
Japan	1828 (1155-2849)	1.34 (0.83-2.06)	1912 (1267-2857)	1.55 (0.97-2.37)	0.62 (0.54-0.7)
Jordan	24 (15-37)	0.8 (0.49-1.21)	100 (62-158)	0.76 (0.48-1.2)	-0.19 (-0.22--0.15)
Kazakhstan	446 (323-623)	2.75 (2-3.77)	429 (285-637)	2.15 (1.45-3.17)	-1 (-1.41--0.58)
Kenya	694 (496-1015)	3.53 (2.54-5.2)	1489 (1017-2246)	3 (2.03-4.5)	-0.59 (-0.64--0.53)
Kiribati	1 (0-1)	1.13 (0.76-1.63)	1 (1-2)	1.07 (0.73-1.62)	-0.16 (-0.2--0.12)
Kuwait	33 (19-53)	1.55 (0.91-2.44)	103 (62-160)	1.57 (0.98-2.37)	0.12 (0.07-0.18)
Kyrgyzstan	113 (85-152)	2.85 (2.18-3.87)	146 (93-220)	2.11 (1.36-3.17)	-1.25 (-1.47--1.02)
Lao People's Democratic Republic	72 (43-112)	2.09 (1.24-3.27)	165 (103-251)	2.09 (1.31-3.13)	0.07 (0-0.14)
Latvia	65 (51-83)	2.28 (1.79-2.93)	34 (24-47)	1.68 (1.19-2.4)	-1.73 (-1.95--1.5)
Lebanon	39 (26-58)	1.44 (0.97-2.12)	85 (52-131)	1.32 (0.82-2.03)	-0.26 (-0.3--0.22)
Lesotho	40 (27-59)	3.32 (2.24-4.94)	60 (41-87)	3.26 (2.22-4.69)	0.45 (0.21-0.68)
Liberia	81 (54-114)	3.78 (2.54-5.32)	157 (96-235)	2.99 (1.86-4.42)	-1.29 (-1.49--1.08)
Libya	46 (27-70)	1.29 (0.78-2.01)	108 (66-167)	1.28 (0.8-1.97)	0.02 (-0.02-0.05)
Lithuania	58 (41-82)	1.51 (1.07-2.14)	37 (25-54)	1.34 (0.88-1.99)	-0.7 (-0.81--0.6)
Luxembourg	2 (2-3)	0.53 (0.4-0.72)	3 (2-5)	0.42 (0.28-0.62)	-0.96 (-1.62--0.3)
Madagascar	665 (374-955)	6.19 (3.72-8.72)	1404 (890-2002)	4.97 (3.27-6.91)	-0.96 (-1.12--0.79)
Malawi	438 (269-647)	4.99 (3.2-7.15)	725 (463-1127)	3.85 (2.5-5.72)	-1.14 (-1.29--0.99)
Malaysia	356 (219-549)	2.08 (1.31-3.14)	718 (436-1108)	1.98 (1.21-3.05)	-0.13 (-0.16--0.09)
Maldives	5 (4-7)	3.14 (2.21-4.31)	18 (11-29)	2.47 (1.54-3.78)	-0.77 (-0.96--0.59)
Mali	392 (261-557)	5.67 (3.82-8.06)	580 (381-834)	3.01 (2.01-4.35)	-2.55 (-2.8--2.29)
Malta	1 (1-2)	0.3 (0.22-0.42)	1 (1-2)	0.25 (0.17-0.37)	0.04 (-0.92-1)
Marshall Islands	0 (0-0)	0.94 (0.61-1.38)	1 (0-1)	0.92 (0.61-1.36)	-0.12 (-0.18--0.06)
Mauritania	63 (42-91)	3.68 (2.46-5.28)	103 (69-153)	2.72 (1.81-3.99)	-1.36 (-1.51--1.2)
Mauritius	22 (12-35)	1.8 (1.02-2.83)	27 (17-42)	1.98 (1.24-3.1)	0.3 (0.26-0.35)
Mexico	1634 (1240-2218)	2.21 (1.68-2.97)	3321 (2485-4551)	2.42 (1.81-3.31)	0.55 (0.32-0.77)
Micronesia (Federated States of)	1 (1-1)	1.04 (0.69-1.57)	1 (1-1)	0.96 (0.63-1.43)	-0.27 (-0.32--0.22)
Monaco	0 (0-0)	0.31 (0.2-0.48)	0 (0-0)	0.29 (0.19-0.46)	-0.12 (-0.16--0.09)
Mongolia	73 (46-121)	4.23 (2.59-7.18)	97 (66-138)	2.81 (1.91-3.96)	-1.73 (-1.96--1.5)
Montenegro	8 (5-12)	1.16 (0.75-1.8)	7 (5-11)	1.14 (0.73-1.79)	-0.06 (-0.09--0.03)
Morocco	525 (309-803)	2.25 (1.36-3.4)	821 (507-1275)	2.09 (1.3-3.25)	-0.2 (-0.31--0.1)
Mozambique	993 (508-1556)	8.54 (4.62-12.98)	1417 (869-2309)	5.02 (3.22-7.85)	-1.84 (-1.98--1.7)
Myanmar	862 (541-1341)	2.23 (1.39-3.38)	1226 (784-1841)	2.12 (1.36-3.18)	-0.17 (-0.23--0.11)
Namibia	39 (27-54)	3.3 (2.33-4.55)	64 (42-93)	2.63 (1.75-3.88)	-1.16 (-1.39--0.92)
Nauru	0 (0-0)	0.99 (0.67-1.47)	0 (0-0)	0.97 (0.64-1.42)	-0.14 (-0.28-0)
Nepal	520 (348-758)	3.26 (2.2-4.76)	792 (556-1098)	2.56 (1.8-3.55)	-0.87 (-1.02--0.71)
Netherlands	75 (55-103)	0.43 (0.31-0.6)	62 (44-87)	0.34 (0.23-0.49)	-0.66 (-0.73--0.6)
New Zealand	66 (42-102)	1.8 (1.14-2.78)	111 (67-171)	2.17 (1.29-3.33)	0.93 (0.68-1.18)
Nicaragua	56 (37-80)	1.81 (1.23-2.54)	120 (78-183)	1.71 (1.11-2.57)	-0.18 (-0.21--0.15)
Niger	223 (149-332)	3.56 (2.36-5.33)	466 (301-695)	2.55 (1.63-3.91)	-1.58 (-1.85--1.3)
Nigeria	2317 (1557-3339)	3.02 (2.02-4.38)	4659 (3177-6937)	2.39 (1.63-3.54)	-1.2 (-1.39--1)
Niue	0 (0-0)	0.9 (0.61-1.36)	0 (0-0)	0.91 (0.59-1.38)	-0.14 (-0.21--0.07)
North Macedonia	26 (17-38)	1.23 (0.81-1.81)	28 (17-42)	1.16 (0.72-1.75)	-0.29 (-0.33--0.25)
Northern Mariana Islands	1 (0-1)	0.98 (0.64-1.4)	0 (0-1)	0.79 (0.5-1.22)	-0.89 (-1.38--0.39)
Norway	43 (27-65)	0.94 (0.59-1.42)	54 (36-79)	0.95 (0.61-1.4)	0.58 (0.13-1.04)
Oman	28 (15-45)	1.39 (0.8-2.16)	89 (51-141)	1.34 (0.8-2.07)	-0.09 (-0.12--0.05)
Pakistan	1701 (1166-2510)	2.08 (1.41-3.2)	4524 (3203-6449)	2.11 (1.48-3.02)	-0.26 (-0.4--0.11)
Palau	0 (0-0)	0.87 (0.56-1.31)	0 (0-0)	0.74 (0.48-1.14)	-0.45 (-0.55--0.36)
Palestine	21 (14-34)	1.41 (0.9-2.22)	68 (44-108)	1.41 (0.93-2.14)	0.09 (0.01-0.18)
Panama	45 (31-63)	1.94 (1.36-2.75)	81 (57-118)	1.87 (1.3-2.71)	0.1 (0.01-0.19)
Papua New Guinea	55 (37-80)	1.6 (1.06-2.32)	101 (66-149)	1.01 (0.66-1.49)	-1.27 (-1.47--1.07)
Paraguay	79 (58-108)	2.26 (1.65-3.08)	161 (116-222)	2.14 (1.54-2.95)	-0.01 (-0.08-0.07)
Peru	405 (282-583)	2.05 (1.42-2.92)	778 (504-1136)	1.99 (1.29-2.9)	-0.09 (-0.16--0.01)
Philippines	1134 (735-1719)	1.99 (1.29-2.98)	2666 (1704-3990)	2.29 (1.47-3.41)	0.76 (0.67-0.86)
Poland	555 (382-798)	1.35 (0.93-1.94)	508 (323-759)	1.26 (0.8-1.88)	-0.11 (-0.21--0.01)
Portugal	37 (30-49)	0.34 (0.27-0.45)	36 (26-52)	0.3 (0.2-0.44)	-0.1 (-0.31-0.11)
Puerto Rico	73 (48-110)	2 (1.31-3)	67 (45-98)	2.09 (1.39-3.1)	0.19 (0.12-0.26)
Qatar	9 (5-15)	1.73 (1.08-2.68)	71 (39-114)	1.51 (0.93-2.29)	-0.4 (-0.46--0.34)
Republic of Korea	711 (438-1068)	1.45 (0.91-2.17)	762 (475-1187)	1.4 (0.86-2.21)	-0.16 (-0.2--0.12)
Republic of Moldova	103 (79-134)	2.27 (1.75-2.92)	71 (52-99)	1.65 (1.2-2.32)	-1.61 (-1.79--1.43)
Romania	286 (186-436)	1.23 (0.79-1.88)	213 (138-326)	1.16 (0.73-1.81)	-0.17 (-0.2--0.14)
Russian Federation	3030 (2349-4002)	1.86 (1.44-2.47)	2814 (2154-3720)	1.72 (1.3-2.29)	-0.63 (-1--0.27)
Rwanda	442 (261-707)	6.87 (4.21-10.7)	446 (275-768)	3.36 (2.05-5.64)	-3.25 (-3.58--2.91)
Saint Kitts and Nevis	1 (1-1)	2.85 (2.11-3.83)	2 (1-2)	2.67 (1.9-3.7)	0.01 (-0.18-0.21)
Saint Lucia	3 (2-4)	2.65 (1.93-3.63)	6 (4-8)	2.94 (2.12-4)	0.55 (0.38-0.73)
Saint Vincent and the Grenadines	2 (1-3)	2.03 (1.32-3.01)	2 (2-4)	2.1 (1.42-3.1)	0.15 (0.1-0.21)
Samoa	1 (1-2)	0.91 (0.59-1.36)	2 (1-3)	0.87 (0.55-1.35)	-0.16 (-0.18--0.14)
San Marino	0 (0-0)	0.31 (0.2-0.47)	0 (0-0)	0.3 (0.18-0.46)	-0.02 (-0.07-0.04)
Sao Tome and Principe	2 (2-4)	2.69 (1.72-3.91)	5 (3-8)	2.47 (1.61-3.7)	-0.46 (-0.55--0.37)
Saudi Arabia	197 (118-304)	1.31 (0.79-1.97)	664 (399-1077)	1.22 (0.75-1.94)	-0.44 (-0.51--0.37)
Senegal	227 (150-329)	3.74 (2.46-5.46)	342 (220-500)	2.37 (1.52-3.51)	-1.99 (-2.25--1.72)
Serbia	116 (75-168)	1.17 (0.75-1.69)	104 (67-159)	1.13 (0.72-1.74)	0.08 (-0.11-0.27)
Seychelles	2 (2-3)	3.19 (2.22-4.33)	3 (2-4)	2.29 (1.48-3.51)	-0.58 (-0.84--0.33)
Sierra Leone	115 (76-168)	3.09 (2.02-4.52)	225 (150-327)	2.67 (1.78-3.94)	-0.86 (-1.01--0.72)
Singapore	55 (35-85)	1.48 (0.96-2.28)	101 (63-161)	1.47 (0.92-2.25)	-0.16 (-0.23--0.08)
Slovakia	69 (47-102)	1.24 (0.85-1.84)	67 (43-101)	1.15 (0.74-1.73)	0.05 (-0.14-0.24)
Slovenia	25 (16-37)	1.15 (0.75-1.72)	21 (14-32)	1.06 (0.66-1.64)	-0.26 (-0.29--0.22)
Solomon Islands	3 (2-4)	1.11 (0.75-1.57)	6 (4-9)	1.02 (0.69-1.51)	-0.28 (-0.37--0.19)
Somalia	425 (244-831)	6.38 (3.74-12.9)	1065 (602-2054)	5.72 (3.28-10.63)	-0.45 (-0.5--0.4)
South Africa	2171 (1503-2870)	6.14 (4.32-8.07)	2311 (1632-3214)	3.65 (2.61-5.01)	-2.08 (-2.39--1.77)
South Sudan	268 (166-485)	5.04 (3.28-8.72)	464 (265-903)	5.3 (3.18-10.18)	0.11 (-0.11-0.32)
Spain	178 (138-231)	0.42 (0.32-0.55)	257 (182-370)	0.51 (0.34-0.75)	1.31 (0.9-1.72)
Sri Lanka	392 (256-572)	2.22 (1.47-3.2)	438 (275-677)	1.94 (1.2-3.02)	-0.4 (-0.44--0.37)
Sudan	220 (133-343)	1.35 (0.82-2.12)	560 (343-883)	1.37 (0.85-2.12)	0.03 (-0.01-0.06)
Suriname	8 (5-12)	2.22 (1.45-3.23)	13 (9-20)	2.21 (1.46-3.32)	-0.02 (-0.08-0.04)
Sweden	30 (21-42)	0.31 (0.22-0.45)	38 (27-53)	0.34 (0.23-0.49)	-0.11 (-0.63-0.41)
Switzerland	46 (35-64)	0.56 (0.42-0.78)	49 (35-72)	0.48 (0.33-0.7)	-0.8 (-1.45--0.14)
Syrian Arab Republic	220 (160-302)	2.35 (1.72-3.28)	231 (162-336)	1.77 (1.24-2.61)	-1.11 (-1.33--0.9)
Taiwan	390 (232-627)	1.71 (1.05-2.72)	428 (263-671)	1.67 (1.03-2.65)	-0.07 (-0.1--0.03)
Tajikistan	136 (91-191)	3.14 (2.13-4.4)	242 (156-369)	2.39 (1.57-3.64)	-1.19 (-1.28--1.1)
Thailand	1284 (829-1971)	2.12 (1.38-3.22)	1309 (827-2060)	1.89 (1.18-3.02)	-0.47 (-0.56--0.38)
Timor-Leste	15 (9-24)	2.05 (1.27-3.2)	25 (16-38)	2.05 (1.32-3.09)	0.13 (0.07-0.19)
Togo	107 (73-154)	3.58 (2.37-5.23)	216 (139-322)	2.73 (1.76-4.09)	-1.38 (-1.61--1.15)
Tokelau	0 (0-0)	1 (0.65-1.52)	0 (0-0)	0.94 (0.61-1.44)	-0.4 (-0.48--0.32)
Tonga	1 (0-1)	0.96 (0.62-1.47)	1 (1-1)	0.91 (0.58-1.36)	-0.2 (-0.23--0.17)
Trinidad and Tobago	27 (18-40)	2.22 (1.48-3.25)	34 (23-49)	2.24 (1.52-3.22)	0.04 (-0.19-0.27)
Tunisia	99 (60-157)	1.29 (0.78-2.06)	164 (100-261)	1.28 (0.78-2.05)	-0.03 (-0.06-0)
T��rkiye	789 (485-1213)	1.44 (0.89-2.25)	1298 (770-1993)	1.42 (0.84-2.17)	0.2 (0.06-0.34)
Turkmenistan	94 (71-128)	2.97 (2.26-3.96)	125 (83-181)	2.34 (1.56-3.35)	-1 (-1.2--0.8)
Tuvalu	0 (0-0)	1.08 (0.72-1.63)	0 (0-0)	0.85 (0.55-1.28)	-0.82 (-0.84--0.79)
Uganda	504 (317-796)	3.52 (2.28-5.47)	1537 (994-2184)	3.89 (2.6-5.41)	-0.35 (-0.6--0.09)
Ukraine	841 (608-1182)	1.51 (1.08-2.14)	746 (516-1028)	1.5 (1.04-2.06)	-0.19 (-0.31--0.06)
United Arab Emirates	40 (24-63)	1.94 (1.24-2.84)	222 (131-368)	1.64 (1.08-2.48)	-0.03 (-0.19-0.14)
United Kingdom	656 (470-912)	1.03 (0.72-1.45)	1065 (733-1552)	1.53 (1.02-2.27)	0.42 (0.07-0.77)
United Republic of Tanzania	1341 (782-2026)	5.95 (3.64-8.67)	2107 (1366-3228)	3.85 (2.57-5.8)	-1.7 (-1.84--1.57)
United States of America	2577 (1862-3611)	0.9 (0.65-1.26)	2285 (1633-3162)	0.66 (0.46-0.93)	-1.34 (-1.5--1.18)
United States Virgin Islands	2 (2-4)	2.23 (1.5-3.25)	2 (1-2)	2.09 (1.33-3.07)	-0.1 (-0.23-0.03)
Uruguay	50 (36-68)	1.63 (1.17-2.24)	58 (42-82)	1.63 (1.14-2.35)	0.03 (-0.04-0.09)
Uzbekistan	462 (327-641)	2.57 (1.86-3.51)	764 (483-1160)	2.05 (1.32-3.11)	-0.99 (-1.15--0.83)
Vanuatu	1 (1-2)	1 (0.66-1.47)	3 (2-4)	0.95 (0.62-1.42)	-0.28 (-0.35--0.21)
Venezuela (Bolivarian Republic of)	348 (243-499)	1.97 (1.39-2.75)	562 (401-795)	2.04 (1.46-2.9)	0.11 (0.03-0.19)
Viet Nam	1127 (663-1733)	1.8 (1.09-2.77)	2095 (1222-3293)	1.88 (1.09-2.94)	0.21 (0.18-0.25)
Yemen	131 (77-205)	1.34 (0.79-2.07)	414 (257-633)	1.36 (0.86-2.06)	0.05 (0.01-0.09)
Zambia	463 (234-692)	6.47 (3.59-9.09)	842 (491-1564)	4.42 (2.68-7.82)	-1.61 (-1.81--1.41)
Zimbabwe	206 (132-341)	2.55 (1.66-4.17)	415 (272-671)	2.94 (1.92-4.67)	0.79 (0.47-1.11)
