# Supplementary material for: Global, regional, and national burden of chlamydial infection: a systematic analysis of incidence, prevalence, deaths, and DALYs with projections to 2046
Source: Front Public Health. 2025 Oct 31;13:1674277. doi: 10.3389/fpubh.2025.1674277 (PMC12615392; doi:10.3389/fpubh.2025.1674277)
Supplement: Supplementary file 5 [file Data_Sheet_5.xlsx]

## Sheet: Table S5
year	sex	Age-standardized incidence rate	Numer of incidence cases	Age-standardized prevalence rate	Numer of prevalence cases	Age-standardized deaths rate	Numer of deaths cases	Age-standardized DALYs rate	Numer of DALYs cases
2022	Female	7693.81	221915443	6753.11	195063930	0.051	2033	6.93	205587
2023	Female	7794.99	225143794	6842.16	197904744	0.051	2036	7	207926
2024	Female	7896.16	114303915	6931.21	100472280	0.051	1024	7.06	105595
2025	Female	7961.71	115389001	6988.44	101421250	0.051	1023	7.1	106365
2026	Female	8027.26	116474087	7045.67	102370220	0.05	1023	7.14	107135
2027	Female	8092.81	117559174	7102.91	103319190	0.05	1022	7.18	107906
2028	Female	8158.35	118644260	7160.14	104268160	0.05	1022	7.22	108676
2029	Female	8223.9	119729347	7217.38	105217130	0.05	1021	7.26	109447
2030	Female	8259.16	120303112	7246.48	105692003	0.05	1018	7.28	109795
2031	Female	8294.41	120876878	7275.58	106166877	0.05	1015	7.3	110144
2032	Female	8329.66	121450644	7304.68	106641750	0.05	1012	7.32	110492
2033	Female	8364.91	122024409	7333.77	107116624	0.049	1009	7.33	110840
2034	Female	8400.17	122598175	7362.87	107591497	0.049	1006	7.35	111189
2035	Female	8405.22	122646972	7365.71	107607629	0.049	1001	7.35	111191
2036	Female	8410.26	122695769	7368.54	107623761	0.049	996	7.35	111192
2037	Female	8415.31	122744566	7371.37	107639892	0.049	991	7.35	111194
2038	Female	8420.36	122793363	7374.2	107656024	0.048	986	7.35	111195
2039	Female	8425.41	122842160	7377.03	107672156	0.048	981	7.35	111197
2040	Female	8440.39	122997925	7389.97	107806456	0.048	976	7.37	111391
2041	Female	8455.37	123153691	7402.91	107940757	0.048	972	7.38	111585
2042	Female	8470.35	123309457	7415.84	108075057	0.048	967	7.39	111778
2043	Female	8485.33	123465223	7428.78	108209357	0.047	963	7.41	111972
2044	Female	8500.31	123620989	7441.72	108343658	0.047	958	7.42	112166
2045	Female	8515.28	123776755	7454.65	108477958	0.047	954	7.43	112360
2046	Female	8530.26	123932521	7467.59	108612259	0.047	949	7.45	112554
2022	Male	9002.02	260731487	1649.28	47026616	0.001	35	4.3	124384
2023	Male	9086.86	263430674	889.88	24886752	0.001	35	4.34	125701
2024	Male	9171.7	133138905	130.49	1406644	0.001	18	4.38	63545
2025	Male	9219.68	133904955	130.49	1406644	0.001	18	4.41	63940
2026	Male	9267.66	134671005	130.49	1406644	0.001	18	4.43	64335
2027	Male	9315.64	135437055	130.49	1406644	0.001	18	4.46	64730
2028	Male	9363.63	136203106	130.49	1406644	0.001	18	4.48	65125
2029	Male	9411.61	136969156	130.49	1406644	0.001	18	4.51	65520
2030	Male	9434.83	137285177	130.49	1406644	0.001	18	4.52	65704
2031	Male	9458.06	137601198	130.49	1406644	0.001	18	4.53	65889
2032	Male	9481.28	137917219	130.49	1406644	0.001	18	4.54	66073
2033	Male	9504.51	138233241	130.49	1406644	0.001	18	4.55	66258
2034	Male	9527.73	138549262	130.49	1406644	0.001	18	4.57	66443
2035	Male	9526.55	138434084	130.49	1406644	0.001	18	4.57	66431
2036	Male	9525.36	138318907	130.49	1406644	0.001	18	4.57	66420
2037	Male	9524.17	138203729	130.49	1406644	0.001	18	4.57	66408
2038	Male	9522.99	138088552	130.49	1406644	0.001	18	4.57	66397
2039	Male	9521.8	137973375	130.49	1406644	0.001	18	4.57	66385
2040	Male	9540.96	138145437	130.49	1406644	0.001	18	4.58	66458
2041	Male	9560.12	138317499	130.49	1406644	0.001	18	4.58	66531
2042	Male	9579.28	138489562	130.49	1406644	0.001	18	4.59	66604
2043	Male	9598.44	138661624	130.49	1406644	0.001	18	4.6	66677
2044	Male	9617.61	138833687	130.49	1406644	0.001	18	4.61	66751
2045	Male	9636.77	139005749	130.49	1406644	0.001	18	4.61	66824
2046	Male	9655.93	139177812	130.49	1406644	0.001	18	4.62	66897
